# Supplementary material for: Copper-Catalyzed Enantioselective Borylative Allyl–Allyl Coupling of Allenes and Allylic gem-Dichlorides
Source: ACS Catal. 2023 Apr 10;13(8):5578–83. doi: 10.1021/acscatal.3c00536 (PMC10127276; doi:10.1021/acscatal.3c00536)
Supplement: Supplementary file 2 — cs3c00536_si_002.cif [file cs3c00536_si_002.cif]

#\#CIF_1.1

#  CIF produced by WinGX routine CIF_UPDATE
#  Created on 2022-06-27 at 09:53:30
#  Using CIFtbx version 3.0.4  1 Sep 2006

#  Dictionary name : cif_core.dic
#  Dictionary vers : 2.4.5
#  Request file    : e:\xprogs\wingx\files\archive.reqdat
#  CIF files read  : 22fmd002 project

#------------------ SECTION 1. GLOBAL INFORMATION ---------------------------#

data_global

#------------------ AUDIT DETAILS -------------------------------------------#

_audit_creation_date            2022-06-27
_audit_creation_method          'WinGX routine CIF_UPDATE'
_audit_conform_dict_name        cif_core.dic
_audit_conform_dict_version     2.4.3
_audit_conform_dict_location    ftp://ftp.iucr.org/pub/cif_core.dic
_audit_update_record            ?

#------------------ AUTHOR DETAILS -------------------------------------------#

# Name and address of author for correspondence

_publ_contact_author_name       'Zaragoza, Guillermo.'
_publ_contact_author_address
;
Unidade de Raios X. RIAIDT
Edificio CACTUS. Campus Vida
Universidade de Santiago de Compostela
E-15782 Santiago de Compostela
Spain
;
_publ_contact_author_email       'g.zaragoza@usc.es'
_publ_contact_author_fax         '+34 881816203'
_publ_contact_author_phone       '+34 881816223'

#------------------  SECTION 2. COMPOUND(S) DETAILS -------------------------#

data_shelx

_audit_creation_date                    2022-06-27T09:53:30-00:00
_audit_creation_method                  'WinGX routine CIF_UPDATE'
_audit_conform_dict_name                cif_core.dic
_audit_conform_dict_version             2.4.5
_audit_conform_dict_location            ftp://ftp.iucr.org/pub/cif_core.dic
_publ_requested_category                FO

#----------------------------------------------------------------------------#
#                   CHEMICAL INFORMATION                                     #
#----------------------------------------------------------------------------#

_chemical_formula_moiety                'C28 H41 B Cl N O4'
_chemical_formula_sum                   'C28 H41 B Cl N O4'
_chemical_formula_weight                501.88
_chemical_absolute_configuration        ad

#----------------------------------------------------------------------------#
#                   UNIT CELL INFORMATION                                    #
#----------------------------------------------------------------------------#

_symmetry_cell_setting                  monoclinic
_symmetry_space_group_name_H-M          'P 21'
_symmetry_space_group_name_Hall         'P 2yb'
_symmetry_Int_Tables_number             4
loop_
    _symmetry_equiv_pos_as_xyz
'x, y, z'
'-x, y+1/2, -z'

_cell_length_a                          11.5921(8)
_cell_length_b                          6.5413(5)
_cell_length_c                          19.4131(14)
_cell_angle_alpha                       90
_cell_angle_beta                        104.210(5)
_cell_angle_gamma                       90
_cell_volume                            1427.00(18)
_cell_formula_units_Z                   2
_cell_measurement_temperature           100(2)
_cell_measurement_reflns_used           1635
_cell_measurement_theta_min             4.06
_cell_measurement_theta_max             65.61
_cell_measurement_wavelength            1.54178

#----------------------------------------------------------------------------#
#                   CRYSTAL INFORMATION                                      #
#----------------------------------------------------------------------------#

_exptl_crystal_description              needle
_exptl_crystal_colour                   Colourless
_exptl_crystal_size_max                 0.20
_exptl_crystal_size_mid                 0.04
_exptl_crystal_size_min                 0.02
_exptl_crystal_density_diffrn           1.168
_exptl_crystal_density_method           'not measured'
_exptl_crystal_F_000                    540

#----------------------------------------------------------------------------#
#                   ABSORPTION CORRECTION                                    #
#----------------------------------------------------------------------------#

_exptl_absorpt_coefficient_mu           1.432
_exptl_absorpt_correction_type          multi-scan
_exptl_absorpt_process_details          'BRUKER SADABS-2016/2'
_exptl_absorpt_correction_T_min         0.5518
_exptl_absorpt_correction_T_max         0.8644
_shelx_estimated_absorpt_T_min          0.763
_shelx_estimated_absorpt_T_max          0.972

#----------------------------------------------------------------------------#
#                   DATA COLLECTION                                          #
#----------------------------------------------------------------------------#

_diffrn_ambient_temperature             100(2)
_diffrn_radiation_wavelength            1.54178
_diffrn_radiation_type                  CuK\a
_diffrn_radiation_probe                 x-ray
_diffrn_radiation_monochromator         'Incoatec multilayer mirror'
_diffrn_source                          'INCOATEC microfocus sealed tube'
_diffrn_source_type                     'Incoatec I\mS 3.0'
_diffrn_measurement_device_type            'Bruker D8 VENTURE PHOTON III-14'
_diffrn_measurement_method                 'omega and phi'
_diffrn_detector_area_resol_mean        7.3910
_diffrn_standards_number                0
_diffrn_standards_interval_time         .
_diffrn_standards_interval_count        .
_diffrn_standards_decay_%               ?
_diffrn_reflns_av_R_equivalents         0.1179
_diffrn_reflns_av_unetI/netI            0.1254
_diffrn_reflns_number                   14517
_diffrn_reflns_limit_h_min              -13
_diffrn_reflns_limit_h_max              11
_diffrn_reflns_limit_k_min              -7
_diffrn_reflns_limit_k_max              7
_diffrn_reflns_limit_l_min              -23
_diffrn_reflns_limit_l_max              23
_diffrn_reflns_theta_min                2.348
_diffrn_reflns_theta_max                70.056
_diffrn_reflns_theta_full               67.679
_diffrn_measured_fraction_theta_full
                                        0.991
_diffrn_measured_fraction_theta_max
                                        0.987
_diffrn_reflns_Laue_measured_fraction_full
                                        0.991
_diffrn_reflns_Laue_measured_fraction_max
                                        0.987
_diffrn_reflns_point_group_measured_fraction_full
                                        0.955
_diffrn_reflns_point_group_measured_fraction_max
                                        0.942
_reflns_Friedel_fraction_full           0.91
_reflns_Friedel_fraction_max            0.887
_reflns_Friedel_coverage                0.744
_reflns_number_total                    5092
_reflns_number_gt                       3282
_reflns_threshold_expression            'I > 2\s(I)'

#----------------------------------------------------------------------------#
#                   COMPUTER PROGRAMS USED                                   #
#----------------------------------------------------------------------------#

_computing_data_collection              'APPEX3v2018.7-2 (BRUKER AXS, 2005)'
_computing_cell_refinement              'SAINT V8.40B (Bruker AXS LLC, 2019)'
_computing_data_reduction               'SAINT V8.40B (Bruker AXS LLC, 2019)'
_computing_structure_solution           'SHELXT-2018/2 (Sheldrick, 2015)'
_computing_structure_refinement         'SHELXL-2019/1 (Sheldrick, 2019)'
_computing_molecular_graphics           'Ortep for Windows (Farrugia, 2012)'
_computing_publication_material         'WinGX publication routines (Farrugia, 2012)'

#----------------------------------------------------------------------------#
#                   STRUCTURE SOLUTION                                       #
#----------------------------------------------------------------------------#

_atom_sites_solution_primary            dual
_atom_sites_solution_secondary          dual
_atom_sites_solution_hydrogens          geom

#----------------------------------------------------------------------------#
#                   REFINEMENT INFORMATION                                   #
#----------------------------------------------------------------------------#

_shelx_SHELXL_version_number            2019/1
_refine_ls_structure_factor_coef        Fsqd
_refine_ls_matrix_type                  full
_refine_ls_weighting_scheme             calc
_refine_ls_weighting_details            'w=1/[\s^2^(Fo^2^)+(0.1470P)^2^+0.2285P] where P=(Fo^2^+2Fc^2^)/3'
_refine_ls_hydrogen_treatment           constr
_refine_ls_extinction_method            none
_refine_ls_number_reflns                5092
_refine_ls_number_parameters            359
_refine_ls_number_restraints            25
_refine_ls_number_constraints           0
_refine_ls_R_factor_all                 0.1376
_refine_ls_R_factor_gt                  0.0896
_refine_ls_wR_factor_ref                0.2738
_refine_ls_wR_factor_gt                 0.232
_refine_ls_goodness_of_fit_ref          1.092
_refine_ls_restrained_S_all             1.092
_refine_ls_shift/su_max                 0
_refine_ls_shift/su_mean                0
_refine_ls_abs_structure_details
;
 Flack x determined using 894 quotients [(I+)-(I-)]/[(I+)+(I-)]
 (Parsons, Flack and Wagner, Acta Cryst. B69 (2013) 249-259).
;
_refine_ls_abs_structure_Flack          0.08(5)
_refine_diff_density_max                0.259
_refine_diff_density_min                -0.533
_refine_diff_density_rms                0.061

#----------------------------------------------------------------------------#
#                   CONSTRAINTS AND RESTRAINTS                               #
#----------------------------------------------------------------------------#


#----------------------------------------------------------------------------#
#                   ATOMIC TYPES, COORDINATES AND THERMAL PARAMETERS         #
#----------------------------------------------------------------------------#

loop_
    _atom_type_symbol
    _atom_type_description
    _atom_type_scat_dispersion_real
    _atom_type_scat_dispersion_imag
    _atom_type_scat_source
C C 0.0181 0.0091 'International Tables Vol C Tables 4.2.6.8 and 6.1.1.4'
H H 0 0 'International Tables Vol C Tables 4.2.6.8 and 6.1.1.4'
N N 0.0311 0.018 'International Tables Vol C Tables 4.2.6.8 and 6.1.1.4'
O O 0.0492 0.0322 'International Tables Vol C Tables 4.2.6.8 and 6.1.1.4'
B B 0.009 0.0039 'International Tables Vol C Tables 4.2.6.8 and 6.1.1.4'
Cl Cl 0.3639 0.7018 'International Tables Vol C Tables 4.2.6.8 and 6.1.1.4'

loop_
    _atom_site_label
    _atom_site_type_symbol
    _atom_site_fract_x
    _atom_site_fract_y
    _atom_site_fract_z
    _atom_site_U_iso_or_equiv
    _atom_site_adp_type
    _atom_site_occupancy
    _atom_site_site_symmetry_order
    _atom_site_calc_flag
    _atom_site_refinement_flags_posn
    _atom_site_refinement_flags_adp
    _atom_site_refinement_flags_occupancy
    _atom_site_disorder_assembly
    _atom_site_disorder_group
Cl1 Cl 0.8730(3) -0.1440(4) 0.17774(15) 0.0685(8) Uani 1 1 d . . . . .
O1 O 0.3213(5) 0.9839(9) 0.0822(3) 0.0403(13) Uani 1 1 d . . . . .
O2 O 0.2855(6) 0.7039(12) 0.0115(3) 0.064(2) Uani 1 1 d . . . . .
O3 O 0.8375(5) 0.1360(10) 0.4142(3) 0.0507(16) Uani 1 1 d . . . . .
O4 O 0.6418(6) 0.0786(12) 0.3629(3) 0.0594(18) Uani 1 1 d . . . . .
N1 N 0.4667(6) 0.7625(11) 0.0837(3) 0.0409(15) Uani 1 1 d . . . . .
C1 C 0.1473(13) 0.871(3) 0.1180(9) 0.057(3) Uani 0.673(14) 1 d . U P A 1
H1A H 0.144636 0.73797 0.094388 0.086 Uiso 0.673(14) 1 calc R U P A 1
H1B H 0.066945 0.909544 0.120828 0.086 Uiso 0.673(14) 1 calc R U P A 1
H1C H 0.199366 0.862048 0.166003 0.086 Uiso 0.673(14) 1 calc R U P A 1
C2 C 0.1250(15) 1.044(3) 0.0014(8) 0.066(4) Uani 0.673(14) 1 d . U P A 1
H2A H 0.123512 0.910209 -0.02148 0.079 Uiso 0.673(14) 1 calc R U P A 1
H2B H 0.161298 1.144828 -0.024153 0.079 Uiso 0.673(14) 1 calc R U P A 1
H2C H 0.043446 1.08619 0.000421 0.079 Uiso 0.673(14) 1 calc R U P A 1
C3 C 0.209(2) 1.242(5) 0.112(2) 0.045(4) Uani 0.673(14) 1 d . U P A 1
H3A H 0.257406 1.230018 0.160612 0.067 Uiso 0.673(14) 1 calc R U P A 1
H3B H 0.130186 1.29596 0.112318 0.067 Uiso 0.673(14) 1 calc R U P A 1
H3C H 0.247846 1.336129 0.085139 0.067 Uiso 0.673(14) 1 calc R U P A 1
C4 C 0.195(3) 1.030(4) 0.0759(14) 0.046(3) Uani 0.673(14) 1 d . U P A 1
C1B C 0.112(3) 0.912(5) 0.0694(19) 0.057(3) Uani 0.327(14) 1 d . . P A 2
H1D H 0.083948 0.846878 0.022824 0.068 Uiso 0.327(14) 1 calc R U P A 2
H1E H 0.044286 0.974678 0.083449 0.068 Uiso 0.327(14) 1 calc R U P A 2
H1F H 0.148307 0.80852 0.10465 0.068 Uiso 0.327(14) 1 calc R U P A 2
C2B C 0.184(3) 1.157(7) -0.0076(17) 0.066(4) Uani 0.327(14) 1 d . . P A 2
H2D H 0.228677 1.285584 -0.003639 0.098 Uiso 0.327(14) 1 calc R U P A 2
H2E H 0.099736 1.183545 -0.029071 0.098 Uiso 0.327(14) 1 calc R U P A 2
H2F H 0.215033 1.061116 -0.03746 0.098 Uiso 0.327(14) 1 calc R U P A 2
C3B C 0.187(6) 1.233(12) 0.117(4) 0.045(4) Uani 0.327(14) 1 d . . P A 2
H3D H 0.265843 1.286955 0.139386 0.067 Uiso 0.327(14) 1 calc R U P A 2
H3E H 0.150589 1.177078 0.1537 0.067 Uiso 0.327(14) 1 calc R U P A 2
H3F H 0.136501 1.342489 0.091446 0.067 Uiso 0.327(14) 1 calc R U P A 2
C4B C 0.198(7) 1.066(10) 0.066(3) 0.046(3) Uani 0.327(14) 1 d . . P A 2
C5 C 0.3511(7) 0.8065(13) 0.0557(4) 0.0372(19) Uani 1 1 d . . . . .
C6 C 0.5192(8) 0.5803(13) 0.0604(4) 0.042(2) Uani 1 1 d . . . . .
H6A H 0.591721 0.618869 0.045164 0.051 Uiso 1 1 calc R U . . .
H6B H 0.462044 0.519073 0.019133 0.051 Uiso 1 1 calc R U . . .
C7 C 0.5513(7) 0.4229(12) 0.1206(4) 0.0379(18) Uani 1 1 d . . . . .
H7A H 0.592808 0.3058 0.105113 0.045 Uiso 1 1 calc R U . . .
H7B H 0.477487 0.370903 0.131495 0.045 Uiso 1 1 calc R U . . .
C8 C 0.6322(7) 0.5186(12) 0.1884(4) 0.0362(18) Uani 1 1 d . . . . .
H8 H 0.710986 0.552957 0.178967 0.043 Uiso 1 1 calc R U . . .
C9 C 0.5739(8) 0.7176(13) 0.2074(4) 0.0441(19) Uani 1 1 d . . . . .
H9A H 0.501161 0.6823 0.222865 0.053 Uiso 1 1 calc R U . . .
H9B H 0.629724 0.786384 0.247494 0.053 Uiso 1 1 calc R U . . .
C10 C 0.5418(8) 0.8630(15) 0.1449(5) 0.047(2) Uani 1 1 d . . . . .
H10A H 0.499662 0.98305 0.157885 0.056 Uiso 1 1 calc R U . . .
H10B H 0.615374 0.911902 0.132963 0.056 Uiso 1 1 calc R U . . .
C11 C 0.6512(7) 0.3712(13) 0.2492(4) 0.0372(17) Uani 1 1 d . . . . .
H11 H 0.582101 0.300761 0.254327 0.045 Uiso 1 1 calc R U . . .
C12 C 0.7525(7) 0.3245(12) 0.2976(4) 0.0366(18) Uani 1 1 d . . . . .
C13 C 0.8751(7) 0.4100(13) 0.2980(4) 0.041(2) Uani 1 1 d . . . . .
H13A H 0.918733 0.440758 0.347441 0.049 Uiso 1 1 calc R U . . .
H13B H 0.865929 0.539188 0.270577 0.049 Uiso 1 1 calc R U . . .
C14 C 0.9476(7) 0.2555(14) 0.2651(4) 0.0416(19) Uani 1 1 d . . . . .
H14 H 0.934753 0.115767 0.282747 0.05 Uiso 1 1 calc R U . . .
C15 C 0.9025(7) 0.2565(16) 0.1853(4) 0.045(2) Uani 1 1 d . . . . .
H15 H 0.900009 0.385499 0.162536 0.054 Uiso 1 1 calc R U . . .
C16 C 0.8663(8) 0.0982(14) 0.1439(5) 0.047(2) Uani 1 1 d . . . . .
H16 H 0.835974 0.11875 0.094259 0.056 Uiso 1 1 calc R U . . .
C17 C 1.0814(7) 0.3003(15) 0.2852(4) 0.046(2) Uani 1 1 d . . . . .
C18 C 1.1280(8) 0.4931(17) 0.2756(5) 0.051(2) Uani 1 1 d . . . . .
H18 H 1.075598 0.602481 0.257173 0.061 Uiso 1 1 calc R U . . .
C19 C 1.2494(9) 0.525(2) 0.2927(5) 0.061(3) Uani 1 1 d . . . . .
H19 H 1.279869 0.656828 0.286234 0.073 Uiso 1 1 calc R U . . .
C20 C 1.3274(9) 0.367(2) 0.3193(5) 0.066(3) Uani 1 1 d . . . . .
H20 H 1.410871 0.389708 0.330972 0.079 Uiso 1 1 calc R U . . .
C21 C 1.2835(9) 0.178(2) 0.3287(5) 0.066(3) Uani 1 1 d . . . . .
H21 H 1.336131 0.067946 0.346469 0.079 Uiso 1 1 calc R U . . .
C22 C 1.1608(8) 0.1475(18) 0.3120(4) 0.055(2) Uani 1 1 d . . . . .
H22 H 1.131008 0.016158 0.319392 0.066 Uiso 1 1 calc R U . . .
C23 C 0.6656(8) -0.0278(15) 0.4313(4) 0.048(2) Uani 1 1 d . . . . .
C25 C 0.6133(16) 0.114(3) 0.4748(8) 0.072(5) Uani 0.753(12) 1 d . . P B 1
H25A H 0.530658 0.143959 0.450126 0.108 Uiso 0.753(12) 1 calc R U P B 1
H25B H 0.659228 0.241495 0.482264 0.108 Uiso 0.753(12) 1 calc R U P B 1
H25C H 0.61546 0.050873 0.520884 0.108 Uiso 0.753(12) 1 calc R U P B 1
C26 C 0.6030(15) -0.235(3) 0.4191(8) 0.072(4) Uani 0.753(12) 1 d . . P B 1
H26A H 0.516672 -0.214285 0.407949 0.109 Uiso 0.753(12) 1 calc R U P B 1
H26B H 0.627719 -0.318234 0.462133 0.109 Uiso 0.753(12) 1 calc R U P B 1
H26C H 0.624515 -0.304736 0.379374 0.109 Uiso 0.753(12) 1 calc R U P B 1
C25B C 0.577(5) 0.012(10) 0.481(3) 0.072(5) Uani 0.247(12) 1 d . . P B 2
H25D H 0.596067 -0.083008 0.521336 0.108 Uiso 0.247(12) 1 calc R U P B 2
H25E H 0.495195 -0.010496 0.453737 0.108 Uiso 0.247(12) 1 calc R U P B 2
H25F H 0.586393 0.152664 0.49851 0.108 Uiso 0.247(12) 1 calc R U P B 2
C26B C 0.677(5) -0.249(8) 0.410(3) 0.072(4) Uani 0.247(12) 1 d . . P B 2
H26D H 0.714019 -0.329886 0.451821 0.109 Uiso 0.247(12) 1 calc R U P B 2
H26E H 0.725597 -0.255967 0.375221 0.109 Uiso 0.247(12) 1 calc R U P B 2
H26F H 0.597295 -0.304209 0.388283 0.109 Uiso 0.247(12) 1 calc R U P B 2
C24 C 0.8013(13) -0.038(3) 0.4508(8) 0.052(4) Uani 0.753(12) 1 d . . P B 1
C27 C 0.8582(15) -0.022(3) 0.5283(7) 0.075(4) Uani 0.753(12) 1 d . . P B 1
H27A H 0.944529 -0.037861 0.536216 0.112 Uiso 0.753(12) 1 calc R U P B 1
H27B H 0.827045 -0.129543 0.553872 0.112 Uiso 0.753(12) 1 calc R U P B 1
H27C H 0.840398 0.112133 0.545609 0.112 Uiso 0.753(12) 1 calc R U P B 1
C28 C 0.8472(16) -0.227(3) 0.4191(9) 0.085(5) Uani 0.753(12) 1 d . . P B 1
H28A H 0.796782 -0.252432 0.371468 0.128 Uiso 0.753(12) 1 calc R U P B 1
H28B H 0.84499 -0.345454 0.449488 0.128 Uiso 0.753(12) 1 calc R U P B 1
H28C H 0.929228 -0.20243 0.41606 0.128 Uiso 0.753(12) 1 calc R U P B 1
C24B C 0.801(5) 0.042(9) 0.474(3) 0.052(4) Uani 0.247(12) 1 d . . P B 2
C27B C 0.796(4) 0.204(9) 0.527(2) 0.075(4) Uani 0.247(12) 1 d . . P B 2
H27D H 0.874662 0.263999 0.544627 0.112 Uiso 0.247(12) 1 calc R U P B 2
H27E H 0.768795 0.143338 0.566354 0.112 Uiso 0.247(12) 1 calc R U P B 2
H27F H 0.739415 0.310181 0.504203 0.112 Uiso 0.247(12) 1 calc R U P B 2
C28B C 0.872(5) -0.148(11) 0.505(3) 0.085(5) Uani 0.247(12) 1 d . . P B 2
H28D H 0.833734 -0.211871 0.539408 0.128 Uiso 0.247(12) 1 calc R U P B 2
H28E H 0.9533 -0.109186 0.528506 0.128 Uiso 0.247(12) 1 calc R U P B 2
H28F H 0.872618 -0.245449 0.466616 0.128 Uiso 0.247(12) 1 calc R U P B 2
B1 B 0.7434(9) 0.1774(16) 0.3585(5) 0.042(2) Uani 1 1 d . . . . .

loop_
    _atom_site_aniso_label
    _atom_site_aniso_U_11
    _atom_site_aniso_U_22
    _atom_site_aniso_U_33
    _atom_site_aniso_U_23
    _atom_site_aniso_U_13
    _atom_site_aniso_U_12
Cl1 0.0730(18) 0.0607(16) 0.0696(16) 0.0048(13) 0.0128(13) -0.0155(13)
O1 0.033(3) 0.038(3) 0.050(3) 0.001(3) 0.011(3) 0.005(2)
O2 0.053(4) 0.083(5) 0.045(3) -0.020(4) -0.005(3) 0.021(4)
O3 0.043(4) 0.071(4) 0.038(3) 0.015(3) 0.009(3) 0.004(3)
O4 0.050(4) 0.080(5) 0.043(3) 0.028(3) 0.001(3) -0.007(3)
N1 0.039(4) 0.041(4) 0.040(3) 0.004(3) 0.004(3) 0.005(3)
C1 0.046(7) 0.059(7) 0.071(7) -0.007(7) 0.024(6) -0.006(5)
C2 0.051(8) 0.079(10) 0.057(6) -0.007(6) -0.006(5) 0.022(6)
C3 0.028(11) 0.055(5) 0.055(7) -0.003(5) 0.017(7) 0.005(7)
C4 0.030(4) 0.058(8) 0.051(7) -0.005(5) 0.012(5) 0.008(6)
C1B 0.046(7) 0.059(7) 0.071(7) -0.007(7) 0.024(6) -0.006(5)
C2B 0.051(8) 0.079(10) 0.057(6) -0.007(6) -0.006(5) 0.022(6)
C3B 0.028(11) 0.055(5) 0.055(7) -0.003(5) 0.017(7) 0.005(7)
C4B 0.030(4) 0.058(8) 0.051(7) -0.005(5) 0.012(5) 0.008(6)
C5 0.033(4) 0.052(5) 0.025(3) 0.002(3) 0.006(3) 0.005(3)
C6 0.046(5) 0.043(5) 0.038(4) 0.009(4) 0.011(4) 0.010(4)
C7 0.047(5) 0.032(4) 0.035(4) -0.002(3) 0.011(4) 0.002(3)
C8 0.036(4) 0.038(5) 0.035(4) 0.002(3) 0.009(3) 0.003(3)
C9 0.044(5) 0.039(5) 0.045(4) -0.008(4) 0.002(4) 0.001(4)
C10 0.041(5) 0.040(5) 0.054(5) 0.005(4) -0.001(4) 0.004(4)
C11 0.045(5) 0.037(4) 0.030(4) -0.003(3) 0.009(3) -0.002(4)
C12 0.041(5) 0.042(5) 0.029(4) -0.002(3) 0.011(3) 0.004(3)
C13 0.034(4) 0.053(6) 0.036(4) -0.002(4) 0.008(3) 0.003(3)
C14 0.040(5) 0.055(5) 0.028(4) 0.002(4) 0.006(3) 0.010(4)
C15 0.044(5) 0.056(6) 0.034(4) 0.008(4) 0.005(4) 0.011(4)
C16 0.043(5) 0.049(6) 0.049(5) 0.006(4) 0.013(4) 0.005(4)
C17 0.037(5) 0.069(7) 0.031(4) -0.004(4) 0.007(3) 0.013(4)
C18 0.038(5) 0.072(7) 0.042(4) 0.002(5) 0.007(4) 0.004(4)
C19 0.044(6) 0.088(9) 0.051(5) -0.007(5) 0.012(4) -0.003(5)
C20 0.039(6) 0.110(10) 0.046(5) -0.028(6) 0.003(4) 0.004(6)
C21 0.041(6) 0.094(9) 0.055(6) -0.010(6) -0.003(5) 0.015(6)
C22 0.043(6) 0.076(7) 0.039(4) 0.002(5) 0.000(4) 0.010(5)
C23 0.054(5) 0.056(5) 0.035(4) 0.015(4) 0.013(4) 0.011(4)
C25 0.078(12) 0.098(14) 0.052(7) 0.028(9) 0.038(7) 0.031(10)
C26 0.078(12) 0.066(9) 0.071(8) 0.020(8) 0.016(8) -0.013(9)
C25B 0.078(12) 0.098(14) 0.052(7) 0.028(9) 0.038(7) 0.031(10)
C26B 0.078(12) 0.066(9) 0.071(8) 0.020(8) 0.016(8) -0.013(9)
C24 0.044(6) 0.063(12) 0.044(9) 0.018(7) -0.001(7) 0.006(8)
C27 0.072(9) 0.099(12) 0.044(7) 0.029(8) -0.003(7) -0.008(9)
C28 0.080(11) 0.097(12) 0.081(10) 0.029(10) 0.024(9) 0.031(10)
C24B 0.044(6) 0.063(12) 0.044(9) 0.018(7) -0.001(7) 0.006(8)
C27B 0.072(9) 0.099(12) 0.044(7) 0.029(8) -0.003(7) -0.008(9)
C28B 0.080(11) 0.097(12) 0.081(10) 0.029(10) 0.024(9) 0.031(10)
B1 0.047(6) 0.048(6) 0.031(4) 0.000(4) 0.010(4) 0.008(4)


#----------------------------------------------------------------------------#
#                   MOLECULAR GEOMETRY                                       #
#----------------------------------------------------------------------------#

_geom_special_details
;
 All esds (except the esd in the dihedral angle between two l.s. planes)
 are estimated using the full covariance matrix.  The cell esds are taken
 into account individually in the estimation of esds in distances, angles
 and torsion angles; correlations between esds in cell parameters are only
 used when they are defined by crystal symmetry.  An approximate (isotropic)
 treatment of cell esds is used for estimating esds involving l.s. planes.
;
loop_
    _geom_bond_atom_site_label_1
    _geom_bond_atom_site_label_2
    _geom_bond_distance
    _geom_bond_site_symmetry_2
    _geom_bond_publ_flag
Cl1 C16 1.710(9) . ?
O1 C5 1.348(10) . ?
O1 C4 1.47(4) . ?
O1 C4B 1.49(8) . ?
O2 C5 1.202(10) . ?
O3 B1 1.362(11) . ?
O3 C24B 1.46(5) . ?
O3 C24 1.459(17) . ?
O4 B1 1.365(12) . ?
O4 C23 1.464(10) . ?
N1 C5 1.347(10) . ?
N1 C10 1.448(11) . ?
N1 C6 1.460(11) . ?
C1 C4 1.51(3) . ?
C1 H1A 0.98 . ?
C1 H1B 0.98 . ?
C1 H1C 0.98 . ?
C2 C4 1.48(3) . ?
C2 H2A 0.98 . ?
C2 H2B 0.98 . ?
C2 H2C 0.98 . ?
C3 C4 1.54(5) . ?
C3 H3A 0.98 . ?
C3 H3B 0.98 . ?
C3 H3C 0.98 . ?
C1B C4B 1.43(7) . ?
C1B H1D 0.98 . ?
C1B H1E 0.98 . ?
C1B H1F 0.98 . ?
C2B C4B 1.52(6) . ?
C2B H2D 0.98 . ?
C2B H2E 0.98 . ?
C2B H2F 0.98 . ?
C3B C4B 1.51(11) . ?
C3B H3D 0.98 . ?
C3B H3E 0.98 . ?
C3B H3F 0.98 . ?
C6 C7 1.534(11) . ?
C6 H6A 0.99 . ?
C6 H6B 0.99 . ?
C7 C8 1.549(11) . ?
C7 H7A 0.99 . ?
C7 H7B 0.99 . ?
C8 C11 1.498(11) . ?
C8 C9 1.552(11) . ?
C8 H8 1 . ?
C9 C10 1.514(12) . ?
C9 H9A 0.99 . ?
C9 H9B 0.99 . ?
C10 H10A 0.99 . ?
C10 H10B 0.99 . ?
C11 C12 1.346(11) . ?
C11 H11 0.95 . ?
C12 C13 1.526(11) . ?
C12 B1 1.548(11) . ?
C13 C14 1.549(11) . ?
C13 H13A 0.99 . ?
C13 H13B 0.99 . ?
C14 C15 1.507(10) . ?
C14 C17 1.533(12) . ?
C14 H14 1 . ?
C15 C16 1.316(13) . ?
C15 H15 0.95 . ?
C16 H16 0.95 . ?
C17 C22 1.372(13) . ?
C17 C18 1.402(14) . ?
C18 C19 1.380(14) . ?
C18 H18 0.95 . ?
C19 C20 1.389(17) . ?
C19 H19 0.95 . ?
C20 C21 1.366(18) . ?
C20 H20 0.95 . ?
C21 C22 1.393(14) . ?
C21 H21 0.95 . ?
C22 H22 0.95 . ?
C23 C25 1.481(17) . ?
C23 C26B 1.52(6) . ?
C23 C26 1.527(19) . ?
C23 C24 1.527(18) . ?
C23 C25B 1.59(4) . ?
C23 C24B 1.65(6) . ?
C25 H25A 0.98 . ?
C25 H25B 0.98 . ?
C25 H25C 0.98 . ?
C26 H26A 0.98 . ?
C26 H26B 0.98 . ?
C26 H26C 0.98 . ?
C25B H25D 0.98 . ?
C25B H25E 0.98 . ?
C25B H25F 0.98 . ?
C26B H26D 0.98 . ?
C26B H26E 0.98 . ?
C26B H26F 0.98 . ?
C24 C27 1.49(2) . ?
C24 C28 1.53(2) . ?
C27 H27A 0.98 . ?
C27 H27B 0.98 . ?
C27 H27C 0.98 . ?
C28 H28A 0.98 . ?
C28 H28B 0.98 . ?
C28 H28C 0.98 . ?
C24B C27B 1.49(7) . ?
C24B C28B 1.53(8) . ?
C27B H27D 0.98 . ?
C27B H27E 0.98 . ?
C27B H27F 0.98 . ?
C28B H28D 0.98 . ?
C28B H28E 0.98 . ?
C28B H28F 0.98 . ?

loop_
    _geom_angle_atom_site_label_1
    _geom_angle_atom_site_label_2
    _geom_angle_atom_site_label_3
    _geom_angle
    _geom_angle_site_symmetry_1
    _geom_angle_site_symmetry_3
    _geom_angle_publ_flag
C5 O1 C4 119.3(13) . . ?
C5 O1 C4B 123(3) . . ?
B1 O3 C24B 113(2) . . ?
B1 O3 C24 105.9(9) . . ?
B1 O4 C23 108.0(7) . . ?
C5 N1 C10 124.9(7) . . ?
C5 N1 C6 119.9(7) . . ?
C10 N1 C6 114.3(7) . . ?
C4 C1 H1A 109.5 . . ?
C4 C1 H1B 109.5 . . ?
H1A C1 H1B 109.5 . . ?
C4 C1 H1C 109.5 . . ?
H1A C1 H1C 109.5 . . ?
H1B C1 H1C 109.5 . . ?
C4 C2 H2A 109.5 . . ?
C4 C2 H2B 109.5 . . ?
H2A C2 H2B 109.5 . . ?
C4 C2 H2C 109.5 . . ?
H2A C2 H2C 109.5 . . ?
H2B C2 H2C 109.5 . . ?
C4 C3 H3A 109.5 . . ?
C4 C3 H3B 109.5 . . ?
H3A C3 H3B 109.5 . . ?
C4 C3 H3C 109.5 . . ?
H3A C3 H3C 109.5 . . ?
H3B C3 H3C 109.5 . . ?
O1 C4 C2 113(2) . . ?
O1 C4 C1 107.6(19) . . ?
C2 C4 C1 113(2) . . ?
O1 C4 C3 99(2) . . ?
C2 C4 C3 111(2) . . ?
C1 C4 C3 113(2) . . ?
C4B C1B H1D 109.5 . . ?
C4B C1B H1E 109.5 . . ?
H1D C1B H1E 109.5 . . ?
C4B C1B H1F 109.5 . . ?
H1D C1B H1F 109.5 . . ?
H1E C1B H1F 109.5 . . ?
C4B C2B H2D 109.5 . . ?
C4B C2B H2E 109.5 . . ?
H2D C2B H2E 109.5 . . ?
C4B C2B H2F 109.5 . . ?
H2D C2B H2F 109.5 . . ?
H2E C2B H2F 109.5 . . ?
C4B C3B H3D 109.5 . . ?
C4B C3B H3E 109.5 . . ?
H3D C3B H3E 109.5 . . ?
C4B C3B H3F 109.5 . . ?
H3D C3B H3F 109.5 . . ?
H3E C3B H3F 109.5 . . ?
C1B C4B O1 112(4) . . ?
C1B C4B C3B 108(5) . . ?
O1 C4B C3B 111(6) . . ?
C1B C4B C2B 114(5) . . ?
O1 C4B C2B 103(4) . . ?
C3B C4B C2B 109(5) . . ?
O2 C5 N1 124.1(8) . . ?
O2 C5 O1 125.2(8) . . ?
N1 C5 O1 110.7(7) . . ?
N1 C6 C7 110.7(6) . . ?
N1 C6 H6A 109.5 . . ?
C7 C6 H6A 109.5 . . ?
N1 C6 H6B 109.5 . . ?
C7 C6 H6B 109.5 . . ?
H6A C6 H6B 108.1 . . ?
C6 C7 C8 111.1(7) . . ?
C6 C7 H7A 109.4 . . ?
C8 C7 H7A 109.4 . . ?
C6 C7 H7B 109.4 . . ?
C8 C7 H7B 109.4 . . ?
H7A C7 H7B 108 . . ?
C11 C8 C7 110.5(7) . . ?
C11 C8 C9 110.0(6) . . ?
C7 C8 C9 109.4(6) . . ?
C11 C8 H8 109 . . ?
C7 C8 H8 109 . . ?
C9 C8 H8 109 . . ?
C10 C9 C8 111.9(6) . . ?
C10 C9 H9A 109.2 . . ?
C8 C9 H9A 109.2 . . ?
C10 C9 H9B 109.2 . . ?
C8 C9 H9B 109.2 . . ?
H9A C9 H9B 107.9 . . ?
N1 C10 C9 110.7(7) . . ?
N1 C10 H10A 109.5 . . ?
C9 C10 H10A 109.5 . . ?
N1 C10 H10B 109.5 . . ?
C9 C10 H10B 109.5 . . ?
H10A C10 H10B 108.1 . . ?
C12 C11 C8 129.0(7) . . ?
C12 C11 H11 115.5 . . ?
C8 C11 H11 115.5 . . ?
C11 C12 C13 124.9(7) . . ?
C11 C12 B1 117.6(7) . . ?
C13 C12 B1 117.5(7) . . ?
C12 C13 C14 110.9(7) . . ?
C12 C13 H13A 109.5 . . ?
C14 C13 H13A 109.5 . . ?
C12 C13 H13B 109.5 . . ?
C14 C13 H13B 109.5 . . ?
H13A C13 H13B 108 . . ?
C15 C14 C17 109.6(6) . . ?
C15 C14 C13 109.5(7) . . ?
C17 C14 C13 112.8(7) . . ?
C15 C14 H14 108.3 . . ?
C17 C14 H14 108.3 . . ?
C13 C14 H14 108.3 . . ?
C16 C15 C14 127.1(9) . . ?
C16 C15 H15 116.5 . . ?
C14 C15 H15 116.5 . . ?
C15 C16 Cl1 121.1(7) . . ?
C15 C16 H16 119.5 . . ?
Cl1 C16 H16 119.5 . . ?
C22 C17 C18 117.5(8) . . ?
C22 C17 C14 120.0(9) . . ?
C18 C17 C14 122.5(8) . . ?
C19 C18 C17 120.6(10) . . ?
C19 C18 H18 119.7 . . ?
C17 C18 H18 119.7 . . ?
C18 C19 C20 120.5(11) . . ?
C18 C19 H19 119.8 . . ?
C20 C19 H19 119.8 . . ?
C21 C20 C19 119.7(10) . . ?
C21 C20 H20 120.1 . . ?
C19 C20 H20 120.1 . . ?
C20 C21 C22 119.3(11) . . ?
C20 C21 H21 120.4 . . ?
C22 C21 H21 120.4 . . ?
C17 C22 C21 122.5(11) . . ?
C17 C22 H22 118.8 . . ?
C21 C22 H22 118.8 . . ?
O4 C23 C25 101.9(9) . . ?
O4 C23 C26B 102.3(19) . . ?
O4 C23 C26 107.7(9) . . ?
C25 C23 C26 113.5(11) . . ?
O4 C23 C24 101.5(8) . . ?
C25 C23 C24 115.3(12) . . ?
C26 C23 C24 114.8(11) . . ?
O4 C23 C25B 118(2) . . ?
C26B C23 C25B 116(3) . . ?
O4 C23 C24B 105(2) . . ?
C26B C23 C24B 105(3) . . ?
C25B C23 C24B 109(3) . . ?
C23 C25 H25A 109.5 . . ?
C23 C25 H25B 109.5 . . ?
H25A C25 H25B 109.5 . . ?
C23 C25 H25C 109.5 . . ?
H25A C25 H25C 109.5 . . ?
H25B C25 H25C 109.5 . . ?
C23 C26 H26A 109.5 . . ?
C23 C26 H26B 109.5 . . ?
H26A C26 H26B 109.5 . . ?
C23 C26 H26C 109.5 . . ?
H26A C26 H26C 109.5 . . ?
H26B C26 H26C 109.5 . . ?
C23 C25B H25D 109.5 . . ?
C23 C25B H25E 109.5 . . ?
H25D C25B H25E 109.5 . . ?
C23 C25B H25F 109.5 . . ?
H25D C25B H25F 109.5 . . ?
H25E C25B H25F 109.5 . . ?
C23 C26B H26D 109.5 . . ?
C23 C26B H26E 109.5 . . ?
H26D C26B H26E 109.5 . . ?
C23 C26B H26F 109.5 . . ?
H26D C26B H26F 109.5 . . ?
H26E C26B H26F 109.5 . . ?
O3 C24 C27 109.0(14) . . ?
O3 C24 C23 104.2(10) . . ?
C27 C24 C23 114.9(12) . . ?
O3 C24 C28 105.3(11) . . ?
C27 C24 C28 110.7(14) . . ?
C23 C24 C28 112.1(14) . . ?
C24 C27 H27A 109.5 . . ?
C24 C27 H27B 109.5 . . ?
H27A C27 H27B 109.5 . . ?
C24 C27 H27C 109.5 . . ?
H27A C27 H27C 109.5 . . ?
H27B C27 H27C 109.5 . . ?
C24 C28 H28A 109.5 . . ?
C24 C28 H28B 109.5 . . ?
H28A C28 H28B 109.5 . . ?
C24 C28 H28C 109.5 . . ?
H28A C28 H28C 109.5 . . ?
H28B C28 H28C 109.5 . . ?
O3 C24B C27B 109(4) . . ?
O3 C24B C28B 115(4) . . ?
C27B C24B C28B 114(5) . . ?
O3 C24B C23 98(3) . . ?
C27B C24B C23 110(4) . . ?
C28B C24B C23 109(4) . . ?
C24B C27B H27D 109.5 . . ?
C24B C27B H27E 109.5 . . ?
H27D C27B H27E 109.5 . . ?
C24B C27B H27F 109.5 . . ?
H27D C27B H27F 109.5 . . ?
H27E C27B H27F 109.5 . . ?
C24B C28B H28D 109.5 . . ?
C24B C28B H28E 109.5 . . ?
H28D C28B H28E 109.5 . . ?
C24B C28B H28F 109.5 . . ?
H28D C28B H28F 109.5 . . ?
H28E C28B H28F 109.5 . . ?
O3 B1 O4 113.0(7) . . ?
O3 B1 C12 122.7(8) . . ?
O4 B1 C12 124.3(8) . . ?

loop_
    _geom_torsion_atom_site_label_1
    _geom_torsion_atom_site_label_2
    _geom_torsion_atom_site_label_3
    _geom_torsion_atom_site_label_4
    _geom_torsion
    _geom_torsion_site_symmetry_1
    _geom_torsion_site_symmetry_2
    _geom_torsion_site_symmetry_3
    _geom_torsion_site_symmetry_4
    _geom_torsion_publ_flag
C5 O1 C4 C2 -62(2) . . . . ?
C5 O1 C4 C1 63(2) . . . . ?
C5 O1 C4 C3 -179.2(15) . . . . ?
C5 O1 C4B C1B 45(5) . . . . ?
C5 O1 C4B C3B 165(4) . . . . ?
C5 O1 C4B C2B -79(4) . . . . ?
C10 N1 C5 O2 -169.0(8) . . . . ?
C6 N1 C5 O2 -0.1(12) . . . . ?
C10 N1 C5 O1 13.3(10) . . . . ?
C6 N1 C5 O1 -177.8(6) . . . . ?
C4 O1 C5 O2 20.2(14) . . . . ?
C4B O1 C5 O2 7(3) . . . . ?
C4 O1 C5 N1 -162.1(11) . . . . ?
C4B O1 C5 N1 -175(2) . . . . ?
C5 N1 C6 C7 -112.1(8) . . . . ?
C10 N1 C6 C7 58.0(9) . . . . ?
N1 C6 C7 C8 -54.4(9) . . . . ?
C6 C7 C8 C11 173.4(6) . . . . ?
C6 C7 C8 C9 52.2(8) . . . . ?
C11 C8 C9 C10 -174.3(7) . . . . ?
C7 C8 C9 C10 -52.8(8) . . . . ?
C5 N1 C10 C9 111.3(8) . . . . ?
C6 N1 C10 C9 -58.2(9) . . . . ?
C8 C9 C10 N1 55.0(9) . . . . ?
C7 C8 C11 C12 136.0(8) . . . . ?
C9 C8 C11 C12 -103.1(9) . . . . ?
C8 C11 C12 C13 -3.0(12) . . . . ?
C8 C11 C12 B1 175.3(7) . . . . ?
C11 C12 C13 C14 -99.3(9) . . . . ?
B1 C12 C13 C14 82.4(8) . . . . ?
C12 C13 C14 C15 76.2(9) . . . . ?
C12 C13 C14 C17 -161.5(7) . . . . ?
C17 C14 C15 C16 109.9(10) . . . . ?
C13 C14 C15 C16 -125.9(9) . . . . ?
C14 C15 C16 Cl1 -3.1(12) . . . . ?
C15 C14 C17 C22 -108.3(9) . . . . ?
C13 C14 C17 C22 129.4(8) . . . . ?
C15 C14 C17 C18 69.9(10) . . . . ?
C13 C14 C17 C18 -52.4(9) . . . . ?
C22 C17 C18 C19 0.0(12) . . . . ?
C14 C17 C18 C19 -178.2(7) . . . . ?
C17 C18 C19 C20 0.4(13) . . . . ?
C18 C19 C20 C21 -0.1(14) . . . . ?
C19 C20 C21 C22 -0.6(14) . . . . ?
C18 C17 C22 C21 -0.7(12) . . . . ?
C14 C17 C22 C21 177.6(8) . . . . ?
C20 C21 C22 C17 1.0(14) . . . . ?
B1 O4 C23 C25 99.6(11) . . . . ?
B1 O4 C23 C26B -105(2) . . . . ?
B1 O4 C23 C26 -140.6(10) . . . . ?
B1 O4 C23 C24 -19.7(11) . . . . ?
B1 O4 C23 C25B 127(3) . . . . ?
B1 O4 C23 C24B 5(2) . . . . ?
B1 O3 C24 C27 -147.7(12) . . . . ?
B1 O3 C24 C23 -24.6(12) . . . . ?
B1 O3 C24 C28 93.5(12) . . . . ?
O4 C23 C24 O3 26.6(12) . . . . ?
C25 C23 C24 O3 -82.7(13) . . . . ?
C26 C23 C24 O3 142.4(10) . . . . ?
O4 C23 C24 C27 145.8(14) . . . . ?
C25 C23 C24 C27 36.5(18) . . . . ?
C26 C23 C24 C27 -98.4(17) . . . . ?
O4 C23 C24 C28 -86.8(12) . . . . ?
C25 C23 C24 C28 163.9(12) . . . . ?
C26 C23 C24 C28 29.1(15) . . . . ?
B1 O3 C24B C27B -98(4) . . . . ?
B1 O3 C24B C28B 132(4) . . . . ?
B1 O3 C24B C23 16(3) . . . . ?
O4 C23 C24B O3 -13(3) . . . . ?
C26B C23 C24B O3 95(3) . . . . ?
C25B C23 C24B O3 -140(3) . . . . ?
O4 C23 C24B C27B 101(3) . . . . ?
C26B C23 C24B C27B -152(4) . . . . ?
C25B C23 C24B C27B -27(5) . . . . ?
O4 C23 C24B C28B -133(3) . . . . ?
C26B C23 C24B C28B -25(4) . . . . ?
C25B C23 C24B C28B 99(4) . . . . ?
C24B O3 B1 O4 -15(3) . . . . ?
C24 O3 B1 O4 12.9(11) . . . . ?
C24B O3 B1 C12 164(2) . . . . ?
C24 O3 B1 C12 -168.0(9) . . . . ?
C23 O4 B1 O3 5.1(10) . . . . ?
C23 O4 B1 C12 -173.9(8) . . . . ?
C11 C12 B1 O3 -173.0(8) . . . . ?
C13 C12 B1 O3 5.4(12) . . . . ?
C11 C12 B1 O4 5.9(12) . . . . ?
C13 C12 B1 O4 -175.6(8) . . . . ?

_shelx_res_file
;
TITL 22FMD002_a.res in P2(1)
    22FMD002.res
    created by SHELXL-2019/1 at 09:52:08 on 27-Jun-2022
CELL 1.54178  11.59210   6.54130  19.41310  90.0000 104.2100  90.0000
ZERR    2.00   0.00080   0.00050   0.00140   0.0000   0.0049   0.0000
LATT -1
SYMM -x, y+1/2, -z
SFAC C H N O B CL
UNIT 56 82 2 8 2 2
LIST 4
WPDB -2
TEMP -173.150
SIZE 0.020 0.040 0.200
ACTA
L.S. 10
SIMU 0.005 C1 C2 C3 C4
DELU 0.005 C1 C2 C3 C4
EADP C1 C1B
EADP C2 C2B
EADP C3 C3B
EADP C4 C4B
EADP C25 C25B
EADP C26 C26B
EADP C24 C24B
EADP C27 C27B
EADP C28 C28B
FMAP 2
PLAN 10
BOND $H
CONF
WGHT      0.1468      0.2292
FVAR       0.29754   0.67282   0.75265
CL1   6    0.873007   -0.143960    0.177742    11.00000    0.07296    0.06066 =
         0.06959    0.00481    0.01285   -0.01554
O1    4    0.321268    0.983895    0.082195    11.00000    0.03306    0.03788 =
         0.05045    0.00053    0.01105    0.00502
O2    4    0.285524    0.703881    0.011526    11.00000    0.05326    0.08348 =
         0.04504   -0.01974   -0.00491    0.02108
O3    4    0.837458    0.136019    0.414239    11.00000    0.04254    0.07064 =
         0.03847    0.01454    0.00931    0.00436
O4    4    0.641790    0.078633    0.362898    11.00000    0.04978    0.07957 =
         0.04327    0.02759    0.00066   -0.00662
N1    3    0.466653    0.762550    0.083655    11.00000    0.03903    0.04116 =
         0.03954    0.00440    0.00374    0.00539
PART 1
C1    1    0.147330    0.870957    0.117977    21.00000    0.04591    0.05943 =
         0.07106   -0.00673    0.02439   -0.00630
AFIX 137
H1A   2    0.144636    0.737970    0.094388    21.00000   -1.50000
H1B   2    0.066945    0.909544    0.120828    21.00000   -1.50000
H1C   2    0.199366    0.862048    0.166003    21.00000   -1.50000
AFIX   0
C2    1    0.124959    1.044062    0.001392    21.00000    0.05137    0.07854 =
         0.05671   -0.00730   -0.00578    0.02247
AFIX 137
H2A   2    0.123512    0.910209   -0.021480    21.00000   -1.20000
H2B   2    0.161298    1.144828   -0.024153    21.00000   -1.20000
H2C   2    0.043446    1.086190    0.000421    21.00000   -1.20000
AFIX   0
C3    1    0.208919    1.242474    0.111755    21.00000    0.02808    0.05516 =
         0.05459   -0.00330    0.01695    0.00494
AFIX 137
H3A   2    0.257406    1.230018    0.160612    21.00000   -1.50000
H3B   2    0.130186    1.295960    0.112318    21.00000   -1.50000
H3C   2    0.247846    1.336129    0.085139    21.00000   -1.50000
AFIX   0
C4    1    0.195250    1.030431    0.075854    21.00000    0.03021    0.05795 =
         0.05078   -0.00493    0.01158    0.00833

PART 2
C1B   1    0.111820    0.911798    0.069448   -21.00000    0.04591    0.05943 =
         0.07106   -0.00673    0.02439   -0.00630
AFIX 137
H1D   2    0.083948    0.846878    0.022824   -21.00000   -1.20000
H1E   2    0.044286    0.974678    0.083449   -21.00000   -1.20000
H1F   2    0.148307    0.808520    0.104650   -21.00000   -1.20000
AFIX   0
C2B   1    0.184113    1.157032   -0.007591   -21.00000    0.05137    0.07854 =
         0.05671   -0.00730   -0.00578    0.02247
AFIX 137
H2D   2    0.228677    1.285584   -0.003639   -21.00000   -1.50000
H2E   2    0.099736    1.183545   -0.029071   -21.00000   -1.50000
H2F   2    0.215033    1.061116   -0.037460   -21.00000   -1.50000
AFIX   0
C3B   1    0.186726    1.232607    0.117036   -21.00000    0.02808    0.05516 =
         0.05459   -0.00330    0.01695    0.00494
AFIX 137
H3D   2    0.265843    1.286955    0.139386   -21.00000   -1.50000
H3E   2    0.150589    1.177078    0.153700   -21.00000   -1.50000
H3F   2    0.136501    1.342489    0.091446   -21.00000   -1.50000
AFIX   0
C4B   1    0.197859    1.065593    0.065682   -21.00000    0.03021    0.05795 =
         0.05078   -0.00493    0.01158    0.00833
PART 0
C5    1    0.351099    0.806547    0.055725    11.00000    0.03294    0.05250 =
         0.02532    0.00204    0.00575    0.00476
C6    1    0.519176    0.580321    0.060387    11.00000    0.04615    0.04279 =
         0.03809    0.00903    0.01141    0.00978
AFIX  23
H6A   2    0.591721    0.618869    0.045164    11.00000   -1.20000
H6B   2    0.462044    0.519073    0.019133    11.00000   -1.20000
AFIX   0
C7    1    0.551261    0.422862    0.120620    11.00000    0.04748    0.03198 =
         0.03481   -0.00239    0.01130    0.00183
AFIX  23
H7A   2    0.592808    0.305800    0.105113    11.00000   -1.20000
H7B   2    0.477487    0.370903    0.131495    11.00000   -1.20000
AFIX   0
C8    1    0.632222    0.518592    0.188413    11.00000    0.03550    0.03847 =
         0.03483    0.00244    0.00883    0.00306
AFIX  13
H8    2    0.710986    0.552957    0.178967    11.00000   -1.20000
AFIX   0
C9    1    0.573939    0.717591    0.207371    11.00000    0.04394    0.03893 =
         0.04487   -0.00807    0.00197    0.00062
AFIX  23
H9A   2    0.501161    0.682300    0.222865    11.00000   -1.20000
H9B   2    0.629724    0.786384    0.247494    11.00000   -1.20000
AFIX   0
C10   1    0.541820    0.862953    0.144893    11.00000    0.04108    0.03968 =
         0.05378    0.00466   -0.00104    0.00424
AFIX  23
H10A  2    0.499662    0.983050    0.157885    11.00000   -1.20000
H10B  2    0.615374    0.911902    0.132963    11.00000   -1.20000
AFIX   0
C11   1    0.651184    0.371158    0.249191    11.00000    0.04469    0.03729 =
         0.02979   -0.00322    0.00948   -0.00247
AFIX  43
H11   2    0.582101    0.300761    0.254327    11.00000   -1.20000
AFIX   0
C12   1    0.752474    0.324497    0.297554    11.00000    0.04062    0.04170 =
         0.02895   -0.00233    0.01112    0.00358
C13   1    0.875099    0.410032    0.297969    11.00000    0.03419    0.05277 =
         0.03593   -0.00234    0.00761    0.00314
AFIX  23
H13A  2    0.918733    0.440758    0.347441    11.00000   -1.20000
H13B  2    0.865929    0.539188    0.270577    11.00000   -1.20000
AFIX   0
C14   1    0.947550    0.255462    0.265054    11.00000    0.04010    0.05487 =
         0.02825    0.00180    0.00561    0.00958
AFIX  13
H14   2    0.934753    0.115767    0.282747    11.00000   -1.20000
AFIX   0
C15   1    0.902525    0.256482    0.185326    11.00000    0.04385    0.05574 =
         0.03354    0.00791    0.00451    0.01052
AFIX  43
H15   2    0.900009    0.385499    0.162536    11.00000   -1.20000
AFIX   0
C16   1    0.866324    0.098172    0.143852    11.00000    0.04345    0.04868 =
         0.04917    0.00601    0.01337    0.00537
AFIX  43
H16   2    0.835974    0.118750    0.094259    11.00000   -1.20000
AFIX   0
C17   1    1.081427    0.300338    0.285205    11.00000    0.03678    0.06947 =
         0.03140   -0.00393    0.00719    0.01294
C18   1    1.128019    0.493098    0.275606    11.00000    0.03812    0.07159 =
         0.04221    0.00228    0.00711    0.00362
AFIX  43
H18   2    1.075598    0.602481    0.257173    11.00000   -1.20000
AFIX   0
C19   1    1.249418    0.525296    0.292714    11.00000    0.04402    0.08844 =
         0.05096   -0.00665    0.01164   -0.00308
AFIX  43
H19   2    1.279869    0.656828    0.286234    11.00000   -1.20000
AFIX   0
C20   1    1.327401    0.366750    0.319339    11.00000    0.03880    0.10981 =
         0.04572   -0.02824    0.00332    0.00446
AFIX  43
H20   2    1.410871    0.389708    0.330972    11.00000   -1.20000
AFIX   0
C21   1    1.283523    0.177660    0.328722    11.00000    0.04113    0.09422 =
         0.05510   -0.00969   -0.00265    0.01524
AFIX  43
H21   2    1.336131    0.067946    0.346469    11.00000   -1.20000
AFIX   0
C22   1    1.160819    0.147488    0.311984    11.00000    0.04282    0.07641 =
         0.03929    0.00192   -0.00030    0.00979
AFIX  43
H22   2    1.131008    0.016158    0.319392    11.00000   -1.20000
AFIX   0
C23   1    0.665586   -0.027783    0.431307    11.00000    0.05357    0.05635 =
         0.03514    0.01470    0.01347    0.01053
PART 1
C25   1    0.613310    0.114144    0.474827    31.00000    0.07798    0.09799 =
         0.05167    0.02847    0.03777    0.03141
AFIX 137
H25A  2    0.530658    0.143959    0.450126    31.00000   -1.50000
H25B  2    0.659228    0.241495    0.482264    31.00000   -1.50000
H25C  2    0.615460    0.050873    0.520884    31.00000   -1.50000
AFIX   0
C26   1    0.603021   -0.234797    0.419097    31.00000    0.07843    0.06639 =
         0.07107    0.02041    0.01613   -0.01271
AFIX 137
H26A  2    0.516672   -0.214285    0.407949    31.00000   -1.50000
H26B  2    0.627719   -0.318234    0.462133    31.00000   -1.50000
H26C  2    0.624515   -0.304736    0.379374    31.00000   -1.50000
AFIX   0
PART 2
C25B  1    0.577350    0.011623    0.480985   -31.00000    0.07798    0.09799 =
         0.05167    0.02847    0.03777    0.03141
AFIX 137
H25D  2    0.596067   -0.083008    0.521336   -31.00000   -1.50000
H25E  2    0.495195   -0.010496    0.453737   -31.00000   -1.50000
H25F  2    0.586393    0.152664    0.498510   -31.00000   -1.50000
AFIX   0
C26B  1    0.676605   -0.249156    0.409739   -31.00000    0.07843    0.06639 =
         0.07107    0.02041    0.01613   -0.01271
AFIX 137
H26D  2    0.714019   -0.329886    0.451821   -31.00000   -1.50000
H26E  2    0.725597   -0.255967    0.375221   -31.00000   -1.50000
H26F  2    0.597295   -0.304209    0.388283   -31.00000   -1.50000
AFIX   0
PART 1
C24   1    0.801332   -0.038495    0.450831    31.00000    0.04397    0.06266 =
         0.04430    0.01836   -0.00079    0.00634
C27   1    0.858188   -0.022034    0.528253    31.00000    0.07166    0.09930 =
         0.04442    0.02876   -0.00253   -0.00806
AFIX 137
H27A  2    0.944529   -0.037861    0.536216    31.00000   -1.50000
H27B  2    0.827045   -0.129543    0.553872    31.00000   -1.50000
H27C  2    0.840398    0.112133    0.545609    31.00000   -1.50000
AFIX   0
C28   1    0.847197   -0.226574    0.419117    31.00000    0.07964    0.09718 =
         0.08134    0.02859    0.02429    0.03098
AFIX 137
H28A  2    0.796782   -0.252432    0.371468    31.00000   -1.50000
H28B  2    0.844990   -0.345454    0.449488    31.00000   -1.50000
H28C  2    0.929228   -0.202430    0.416060    31.00000   -1.50000
AFIX   0
PART 2
C24B  1    0.801374    0.042047    0.473672   -31.00000    0.04397    0.06266 =
         0.04430    0.01836   -0.00079    0.00634
C27B  1    0.795565    0.203718    0.526754   -31.00000    0.07166    0.09930 =
         0.04442    0.02876   -0.00253   -0.00806
AFIX 137
H27D  2    0.874662    0.263999    0.544627   -31.00000   -1.50000
H27E  2    0.768795    0.143338    0.566354   -31.00000   -1.50000
H27F  2    0.739415    0.310181    0.504203   -31.00000   -1.50000
AFIX   0
C28B  1    0.871547   -0.148167    0.504845   -31.00000    0.07964    0.09718 =
         0.08134    0.02859    0.02429    0.03098
AFIX 137
H28D  2    0.833734   -0.211871    0.539408   -31.00000   -1.50000
H28E  2    0.953300   -0.109186    0.528506   -31.00000   -1.50000
H28F  2    0.872618   -0.245449    0.466616   -31.00000   -1.50000
AFIX   0
PART 0
B1    5    0.743440    0.177421    0.358455    11.00000    0.04691    0.04752 =
         0.03073    0.00015    0.00995    0.00752
HKLF 4 1 1 0 0 0 1 0 0 0 1


REM  22FMD002_a.res in P2(1)
REM wR2 = 0.2738, GooF = S = 1.092, Restrained GooF = 1.092 for all data
REM R1 = 0.0896 for 3282 Fo > 4sig(Fo) and 0.1376 for all 5092 data
REM 359 parameters refined using 25 restraints

END

WGHT      0.1468      0.2292

REM Highest difference peak  0.259,  deepest hole -0.533,  1-sigma level  0.061
Q1    1   0.8233  0.0348  0.0959  11.00000  0.05    0.26
Q2    1   1.1032 -0.0678  0.2987  11.00000  0.05    0.25
Q3    1   0.5841 -0.1073  0.4529  11.00000  0.05    0.22
Q4    1   0.9164 -0.1622  0.4709  11.00000  0.05    0.21
Q5    1   0.8684 -0.0141  0.3001  11.00000  0.05    0.21
Q6    1   0.9426  0.2617  0.2424  11.00000  0.05    0.21
Q7    1   0.6628  0.0816  0.5592  11.00000  0.05    0.20
Q8    1   0.9596 -0.0017  0.2928  11.00000  0.05    0.19
Q9    1   0.9482  0.0152  0.2244  11.00000  0.05    0.19
Q10   1   0.4223  0.3663  0.1220  11.00000  0.05    0.19
;
_shelx_res_checksum     48485

_shelx_hkl_file
;
  -1   0   0    2.37    0.47
  -2   0   0  297.01   28.39
  -3   0   0  281.44   27.29
   3   0   0  285.05   27.07
   3   0   0  287.06   27.06
  -4   0   0  545.26   52.50
   4   0   0  552.71   52.22
  -5   0   0   88.21   10.96
   5   0   0  113.99   10.07
  -5   0   0  111.57   10.51
   6   0   0   43.01    4.04
  -6   0   0   43.53    4.63
  -6   0   0   32.89    5.20
  -7   0   0    9.60    2.20
  -8   0   0    8.70    2.28
  -8   0   0   10.90    2.48
  -8   0   0   11.85    2.13
  -8   0   0    7.33    3.20
  -9   0   0    5.05    2.31
  -9   0   0    8.81    1.78
  -9   0   0    4.64    2.17
 -10   0   0   15.87    2.96
 -10   0   0   13.19    2.25
 -11   0   0    0.54    1.42
 -12   0   0    0.00    1.25
   0  -1   0    0.20    0.22
   0   1   0    0.61    0.42
   1  -1   0   46.37    4.41
  -1  -1   0   45.19    4.42
  -1   1   0   50.51    4.70
  -1   1   0   48.87    4.90
   1   1   0   46.40    4.82
   2  -1   0   59.30    5.81
   2  -1   0   61.09    5.78
  -2   1   0   65.64    6.56
   3  -1   0   12.65    1.40
   3  -1   0   11.73    1.24
  -3   1   0   13.54    1.86
   3   1   0   11.46    1.26
  -4  -1   0   67.84    7.59
   4  -1   0   55.21    5.75
  -4  -1   0   59.01    6.18
   4  -1   0   58.71    5.73
   4   1   0   50.60    5.49
  -4   1   0   64.29    5.97
   5  -1   0   11.33    1.25
  -5  -1   0   14.90    2.13
   5  -1   0    9.99    1.30
  -5   1   0   14.30    2.24
  -5   1   0    8.97    2.89
  -6  -1   0    2.26    1.38
  -6  -1   0    2.51    1.91
  -6   1   0    2.51    1.38
  -6   1   0   -0.22    2.49
  -7  -1   0    5.45    2.55
  -7   1   0    6.61    2.92
  -7   1   0   12.15    2.40
  -8  -1   0    4.55    1.73
  -8  -1   0    3.03    2.24
  -8   1   0    4.78    1.76
  -8   1   0    5.06    1.56
  -8   1   0    2.85    1.94
  -8   1   0    5.89    1.33
  -9  -1   0    4.14    3.02
   9   1   0   15.53    2.93
  -9   1   0   25.26    2.58
  -9   1   0   16.28    3.58
  -9   1   0   27.06    4.27
 -10  -1   0    1.08    2.21
 -10  -1   0    1.20    1.41
 -10   1   0    6.16    1.36
 -10   1   0    5.00    1.57
  10   1   0    3.74    1.71
 -10   1   0    2.47    3.02
 -11  -1   0    3.00    1.84
 -11  -1   0    1.15    2.65
 -11   1   0    3.93    1.23
 -11   1   0    4.96    2.38
 -12   1   0    1.13    1.15
 -13   1   0   -0.79    0.85
   0  -2   0   40.63    4.00
   0   2   0   38.56    3.97
  -1  -2   0    6.90    0.99
   1  -2   0    8.08    0.94
   1   2   0    7.78    1.30
  -1   2   0    7.22    1.05
   2  -2   0   59.77    5.43
  -2  -2   0   51.41    5.41
  -2   2   0   62.40    6.50
   2   2   0   62.56    6.35
  -3  -2   0    2.55    1.46
   3  -2   0    2.46    0.54
   3   2   0    0.33    0.93
  -3   2   0    1.29    1.29
  -4  -2   0   57.88    6.54
   4  -2   0   59.42    5.75
  -4   2   0   70.63    7.32
   4   2   0   69.27    7.21
   5  -2   0   42.20    4.12
  -5  -2   0   37.97    7.00
  -5  -2   0   41.07    5.06
  -5   2   0   48.14    5.34
   5   2   0   46.62    5.18
   6  -2   0   42.37    4.03
  -6  -2   0   35.58    5.01
   6   2   0   48.40    5.30
  -6   2   0   45.95    5.45
  -7  -2   0    0.89    1.63
  -7  -2   0    0.28    1.68
   7   2   0    1.11    1.21
  -7   2   0    0.34    1.61
  -7   2   0    2.52    1.38
  -7   2   0    1.61    1.07
  -7   2   0    0.99    0.80
  -7   2   0    0.41    0.90
  -8  -2   0    4.29    1.62
  -8  -2   0   -0.94    2.31
  -8   2   0    3.54    1.49
  -8   2   0    7.28    1.20
  -8   2   0    5.29    2.15
  -8   2   0    5.16    1.30
   8   2   0    5.11    1.72
  -9  -2   0   37.14    4.17
  -9  -2   0   20.38    5.15
   9   2   0   55.67    6.29
  -9   2   0   56.51    5.69
  -9   2   0   60.06    6.06
  -9   2   0   58.04    6.17
  -9   2   0   48.30    6.76
 -10  -2   0   -0.35    2.28
 -10  -2   0    3.40    1.70
 -10   2   0    0.85    0.91
 -10   2   0    1.53    1.08
 -10   2   0    1.87    1.46
  10   2   0    2.57    2.79
 -11  -2   0    1.68    2.23
 -11  -2   0    2.67    1.54
 -11   2   0    4.20    1.48
 -11   2   0    7.96    1.19
 -12   2   0    0.70    1.05
 -13   2   0    0.19    0.67
   0  -3   0    0.60    0.55
   0   3   0    1.81    0.94
   1  -3   0   14.98    1.60
  -1  -3   0   11.32    1.60
  -1  -3   0   15.44    2.44
   1   3   0   12.52    2.34
  -1   3   0   16.56    2.87
  -1   3   0   13.35    1.82
  -2  -3   0    6.73    1.58
  -2  -3   0   11.27    2.14
   2  -3   0   10.99    1.29
  -2  -3   0    9.71    2.64
  -2   3   0   12.65    1.71
  -2   3   0   15.06    2.74
   2   3   0   12.93    2.11
  -3  -3   0   28.65    6.30
  -3  -3   0   22.37    2.95
   3  -3   0   16.54    2.09
  -3   3   0   20.69    3.45
   3   3   0   22.60    2.92
  -4  -3   0   10.57    2.67
   4  -3   0   11.70    1.53
  -4  -3   0   10.03    3.30
   4   3   0   14.83    2.61
  -4   3   0   17.29    3.15
   5  -3   0   16.36    1.96
  -5  -3   0   19.73    3.72
  -5  -3   0   11.80    3.81
  -5   3   0   18.63    2.17
  -5   3   0   20.59    2.44
   5   3   0   14.78    2.73
  -5   3   0   12.01    2.79
   6  -3   0   19.89    2.21
  -6  -3   0   13.70    3.43
  -6  -3   0   17.20    4.40
  -6  -3   0   21.49    3.14
  -6   3   0   26.36    4.08
  -6   3   0   23.11    2.98
  -6   3   0   22.56    2.77
   6   3   0   23.55    3.51
  -6   3   0   22.55    2.72
  -7  -3   0    1.71    2.91
  -7  -3   0    5.02    1.74
  -7   3   0    3.89    2.38
  -7   3   0    3.64    1.49
  -7   3   0    4.78    1.09
  -7   3   0    3.66    0.92
  -7   3   0    3.84    1.13
   7   3   0    3.85    1.80
  -8  -3   0    0.81    2.03
  -8  -3   0   -0.57    1.69
  -8   3   0    4.06    1.02
  -8   3   0    2.41    1.32
  -8   3   0    3.12    2.66
   8   3   0    0.39    1.48
  -9  -3   0    1.42    1.49
  -9  -3   0   -0.06    1.73
  -9   3   0    2.54    2.75
   9   3   0    1.96    1.84
  -9   3   0    2.98    0.92
  -9   3   0    3.84    1.65
  -9   3   0    1.78    1.11
 -10  -3   0   -1.21    1.72
 -10  -3   0    0.64    1.50
 -10   3   0    0.82    1.25
 -10   3   0    1.21    0.81
 -11  -3   0    2.52    1.25
 -11  -3   0    1.29    1.80
 -11   3   0    5.16    1.43
 -11   3   0    5.62    0.99
 -11   3   0    5.96    1.03
 -12  -3   0   -0.02    1.70
 -12   3   0   -0.35    0.81
   0  -4   0   11.45    2.47
   0  -4   0   12.54    1.73
   0  -4   0   12.51    2.67
   0   4   0    8.94    1.81
   1  -4   0    4.83    1.08
  -1  -4   0    8.79    1.67
  -1  -4   0    5.65    2.09
   1  -4   0    8.40    2.26
  -1  -4   0    7.21    2.09
  -1   4   0    8.38    2.76
   1   4   0    8.07    1.70
  -1   4   0    6.48    1.55
  -2  -4   0    7.12    2.51
   2  -4   0    5.84    2.07
   2  -4   0    5.05    1.08
  -2  -4   0    4.12    1.88
  -2   4   0    8.55    2.86
   2   4   0    7.75    1.89
  -3  -4   0   23.33    3.96
  -3  -4   0   20.46    4.31
   3  -4   0   21.18    2.55
   3  -4   0   25.07    3.86
  -3   4   0   27.00    4.63
   3   4   0   31.87    3.82
  -3   4   0   26.55    3.37
  -3   4   0   23.33    3.06
   4  -4   0   23.42    2.45
  -4  -4   0   14.74    3.42
  -4  -4   0   14.18    3.96
  -4  -4   0   27.41    4.33
  -4   4   0   20.13    3.06
  -4   4   0   23.64    4.20
  -4   4   0   25.41    3.43
  -4   4   0   23.33    2.81
   4   4   0   29.85    3.73
  -5  -4   0    2.39    1.93
  -5  -4   0   -1.42    2.13
   5  -4   0    1.36    0.95
  -5  -4   0    1.34    1.67
  -5   4   0    0.47    1.14
  -5   4   0   -2.56    1.54
  -5   4   0    1.35    0.78
  -5   4   0    0.86    1.49
   5   4   0   -0.82    1.73
  -6  -4   0    2.42    1.77
  -6  -4   0    0.68    2.51
  -6  -4   0    4.27    1.83
   6  -4   0    2.48    1.09
  -6   4   0    3.53    2.25
  -6   4   0    6.04    2.26
   6   4   0    4.09    2.07
  -6   4   0    4.36    1.44
  -7  -4   0    7.16    3.13
  -7  -4   0   24.93    3.33
  -7   4   0   26.41    3.57
  -7   4   0   25.81    3.12
  -7   4   0   26.06    3.04
  -7   4   0   26.48    3.09
   7   4   0   37.77    4.47
  -7   4   0   23.88    4.97
  -8  -4   0   14.91    2.50
  -8  -4   0    6.96    2.83
   8   4   0   41.27    7.13
  -8   4   0   26.59    2.71
  -8   4   0   20.02    2.71
  -8   4   0   17.49    3.07
  -9  -4   0   -0.49    1.60
  -9  -4   0   -0.43    1.61
  -9   4   0    0.38    0.67
 -10  -4   0    5.55    1.63
 -10  -4   0    1.32    1.58
 -10   4   0    3.18    1.29
 -10   4   0    4.54    0.94
 -10   4   0    4.63    0.90
  11  -4   0    1.42    1.59
 -11  -4   0    0.77    1.79
 -11   4   0   -1.12    0.72
 -11   4   0    0.38    0.50
 -11   4   0   -1.11    0.66
   0  -5   0    1.02    1.62
   0   5   0   -2.41    1.48
   0   5   0   -0.05    2.93
  -1  -5   0   -0.95    1.80
   1  -5   0   -0.82    1.19
   1  -5   0    1.07    1.65
  -1  -5   0   -0.24    2.27
  -1   5   0    1.35    1.51
   1   5   0    1.94    1.89
  -1   5   0    0.84    2.70
   1   5   0    0.11    2.42
   2  -5   0   13.16    2.88
  -2  -5   0    8.57    2.77
  -2  -5   0    5.72    2.55
   2  -5   0   13.65    1.96
  -2   5   0   17.92    2.64
   2   5   0   16.52    3.43
  -2   5   0   12.43    2.10
  -2   5   0   21.53    5.26
   2   5   0   13.30    3.15
  -3  -5   0   10.40    2.66
   3  -5   0   11.40    2.01
   3  -5   0   16.97    3.23
  -3  -5   0    6.89    2.84
  -3  -5   0   12.33    3.18
   3   5   0   14.30    3.24
  -3   5   0   14.73    3.00
  -3   5   0   14.21    3.87
  -3   5   0   17.11    2.32
  -3   5   0   24.71    3.69
  -4  -5   0    4.19    2.39
  -4  -5   0    0.57    2.15
  -4  -5   0    2.27    2.13
   4  -5   0    1.48    1.33
   4  -5   0    2.01    1.95
   4   5   0   -1.30    3.42
  -4   5   0    2.85    1.40
  -4   5   0    2.87    1.15
  -4   5   0    2.05    2.17
  -4   5   0    1.86    2.72
  -5  -5   0    4.25    2.47
  -5  -5   0    1.05    2.63
   5  -5   0    0.71    1.67
  -5  -5   0    1.56    1.58
  -5   5   0    6.63    3.35
   5   5   0    8.03    3.09
  -5   5   0    4.05    1.81
  -5   5   0    6.71    1.30
  -5   5   0    8.46    1.60
  -6  -5   0    6.96    2.74
  -6  -5   0    8.09    1.91
  -6  -5   0    7.07    3.31
  -6   5   0   23.22    2.71
  -6   5   0   22.86    2.82
  -6   5   0   18.82    4.86
  -6   5   0   19.60    3.24
  -6   5   0   27.57    2.88
   6   5   0   24.37    4.70
  -7  -5   0    0.70    1.31
  -7  -5   0    0.06    1.83
   7  -5   0    1.13    1.81
  -7   5   0    0.07    1.31
  -7   5   0    0.79    0.79
  -7   5   0   -0.41    0.69
  -7   5   0    2.58    1.11
  -7   5   0    1.45    0.85
  -8  -5   0   -0.86    1.83
   8  -5   0   -0.53    1.80
  -8  -5   0   -0.61    1.07
  -8   5   0    0.91    1.21
  -8   5   0    0.32    0.65
  -8   5   0    0.40    0.72
   9  -5   0    0.76    1.35
  -9  -5   0   -0.86    1.49
  -9  -5   0    0.00    1.02
  -9   5   0   -0.89    0.92
  -9   5   0    0.38    0.62
  -9   5   0    0.49    0.56
  10  -5   0   -2.49    1.37
 -10   5   0    0.71    0.44
 -10   5   0    0.14    0.46
 -10   5   0    0.16    0.68
   0  -6   0    1.65    2.15
   0   6   0    1.54    3.80
   0   6   0    6.26    1.88
  -1  -6   0    1.81    1.94
   1  -6   0    2.66    1.96
  -1   6   0    1.43    1.59
   1   6   0   -0.07    4.09
  -1   6   0    3.03    3.88
   1   6   0    1.80    1.75
   2  -6   0    9.64    2.84
  -2  -6   0    3.52    1.98
   2   6   0   11.32    2.64
   2   6   0    3.86    5.67
  -2   6   0   18.67    2.64
  -2   6   0    8.90    5.28
  -3  -6   0    1.55    3.43
   3  -6   0    2.51    1.95
  -3  -6   0    1.69    2.17
  -3   6   0    2.11    1.43
  -3   6   0    4.29    1.52
  -3   6   0    2.99    4.36
   3   6   0   11.38    5.99
   4  -6   0    0.93    1.83
  -4  -6   0   -3.78    2.80
  -4  -6   0    0.86    1.95
  -4   6   0    1.24    1.18
  -4   6   0   -1.06    1.28
  -4   6   0    1.17    0.77
  -5  -6   0   -1.53    3.16
   5  -6   0    1.00    1.56
  -5  -6   0   -0.57    1.59
  -5   6   0    1.49    0.99
  -5   6   0    0.54    1.62
  -5   6   0    0.75    0.93
  -5   6   0    0.12    0.65
  -6  -6   0   -0.97    1.75
   6  -6   0   -1.30    1.45
  -6  -6   0    1.79    2.88
  -6   6   0   -1.66    0.86
  -6   6   0    0.48    0.83
  -6   6   0    0.17    0.64
  -6   6   0    1.19    0.80
  -7  -6   0    0.08    2.53
   7  -6   0    0.48    1.32
  -7   6   0    2.16    1.28
  -7   6   0    2.28    0.87
  -7   6   0    0.74    0.54
   8  -6   0    1.40    1.62
  -8   6   0    0.69    1.22
  -8   6   0    2.51    0.62
  -8   6   0    3.63    0.75
  -9   6   0    0.61    0.45
  -9   6   0   -0.98    0.93
  -9   6   0    0.57    0.39
   0  -7   0   -0.39    1.44
   0   7   0    1.45    1.33
  -1  -7   0   -0.46    1.32
   1  -7   0    1.23    1.50
  -1   7   0    0.11    1.23
   1   7   0    0.34    1.35
  -1   7   0    1.02    0.83
   2  -7   0    1.27    1.63
  -2  -7   0    1.49    1.65
   2   7   0    9.87    2.00
   3  -7   0    4.75    1.94
  -3  -7   0    1.47    1.39
   3   7   0   10.73    2.11
  -3   7   0    9.49    1.55
  -3   7   0   12.05    1.72
  -4  -7   0   -1.46    1.31
   4  -7   0    1.62    1.54
  -4   7   0    1.61    0.56
  -4   7   0    3.74    1.20
   5  -7   0    0.56    1.54
  -5   7   0    2.62    0.60
  -5   7   0    1.44    0.62
  -6   7   0    8.12    1.05
 -12   0   1    9.67    1.94
 -11   0   1    0.98    1.43
 -10   0   1    1.17    1.50
 -10   0   1   -1.38    2.50
 -10   0   1    1.08    2.06
  -9   0   1    2.84    1.96
  -9   0   1    3.83    1.46
  -9   0   1    0.53    2.28
  -9   0   1    0.84    2.03
  -8   0   1    0.73    1.91
  -8   0   1    1.59    1.73
  -8   0   1    0.51    1.65
  -8   0   1    0.80    2.23
  -7   0   1   25.99    4.91
   7   0  -1   27.76    2.83
  -7   0   1   28.17    3.68
  -6   0   1   -0.50    1.50
  -6   0   1    1.93    1.21
   6   0  -1    2.95    0.45
   5   0  -1   33.52    3.18
  -5   0   1   32.44    3.70
  -4   0   1   87.79    8.70
  -3   0   1  782.02   74.54
  -2   0   1  154.82   14.87
  -1   0   1  266.03   25.35
   0   0   1   55.48    5.22
   0   0  -1   57.85    5.22
   0   0  -1   50.69    5.22
  -1   0  -1   18.19    1.81
   1   0   1   16.35    1.67
  -2   0  -1   40.65    4.04
   2   0   1   38.72    3.82
   3   0   1  131.57   12.66
  -3   0  -1  133.69   12.91
  -4   0  -1    4.48    2.24
  -4   0  -1    4.19    1.25
   4   0   1    4.01    0.56
   5   0   1  123.04   11.85
  -5   0  -1  123.84   12.24
  -6   0  -1   -0.71    1.06
  -6   0  -1    1.41    1.92
  -7   0  -1   10.30    2.31
  -7   0  -1    5.29    2.73
  -8   0  -1    1.21    2.25
  -8   0  -1   -1.74    2.08
  -8   0  -1    2.16    1.80
  -8   0  -1    1.56    1.65
  -9   0  -1   68.16    7.86
  -9   0  -1   69.51    7.26
  -9   0  -1   71.88    8.21
 -10   0  -1    4.65    2.24
 -10   0  -1    3.58    1.47
 -11   0  -1    0.58    1.25
 -12   0  -1    2.13    1.28
 -13   1   1    0.97    0.90
 -12   1   1    1.60    1.06
 -11  -1   1   -0.66    2.40
 -11  -1   1    2.70    1.56
 -11   1   1    0.43    1.23
 -11   1   1   -0.01    1.00
 -10  -1   1    0.96    1.54
 -10  -1   1    1.09    2.71
  10   1  -1    1.90    1.51
 -10   1   1   -1.57    2.36
 -10   1   1   -0.06    1.08
 -10   1   1    2.46    1.41
  -9  -1   1    2.81    1.73
  -9  -1   1    1.02    2.29
  -9   1   1    2.00    1.07
  -9   1   1    4.32    1.66
  -9   1   1    4.99    1.39
  -9   1   1    5.73    2.61
   9   1  -1    2.93    1.40
  -8  -1   1    0.76    1.73
  -8  -1   1    0.03    1.40
  -8  -1   1    2.34    1.23
  -8   1   1    4.54    1.54
  -8   1   1    3.38    1.95
  -8   1   1    4.98    1.75
  -8   1   1   -0.28    2.57
  -8   1   1    0.32    1.13
  -7  -1   1   13.34    3.34
  -7   1   1   13.83    2.52
  -7   1   1   11.73    3.33
   6  -1  -1   36.66    3.65
  -6  -1   1   37.49    4.95
   6  -1  -1   37.01    3.71
  -6   1   1   35.46    5.83
   6   1  -1   39.30    3.85
  -6   1   1   40.49    4.49
  -5  -1   1   42.04    4.54
   5  -1  -1   41.91    4.02
  -5  -1   1   41.30    5.18
   5  -1  -1   39.19    3.98
  -5   1   1   38.43    4.40
   5   1  -1   39.85    3.85
   4  -1  -1   61.67    5.99
  -4  -1   1   68.36    6.79
   4  -1  -1   58.45    6.01
   4   1  -1   57.12    5.45
  -4   1   1   55.60    6.00
   3  -1  -1  133.90   13.12
   3  -1  -1  140.88   13.10
   3   1  -1  143.92   14.02
  -3   1   1  149.02   14.24
   2  -1  -1  227.94   20.46
   2  -1  -1  201.59   20.48
   2   1  -1  232.45   21.86
  -2   1   1  229.66   22.05
   2   1  -1  225.87   21.96
  -1  -1   1  469.35   45.53
   1  -1  -1  487.48   45.51
   1   1  -1  490.74   45.02
  -1   1   1  461.04   45.09
  -1   1   1  465.13   44.95
   0  -1   1  127.32   11.99
   0  -1  -1  123.61   11.98
   0   1   1  142.37   13.74
   0   1  -1  143.69   13.69
  -1  -1  -1  719.12   68.63
   1  -1   1  723.93   68.63
   1   1   1  628.03   65.29
  -1   1  -1  712.93   65.18
  -1   1  -1  714.31   65.33
   2  -1   1   56.46    5.45
  -2   1  -1   62.26    6.25
   3  -1   1    8.08    0.95
   3  -1   1    8.40    1.06
  -3   1  -1    6.60    1.36
  -4  -1  -1   50.90    5.21
   4  -1   1   44.67    4.75
  -4  -1  -1   50.78    5.66
  -4   1  -1   58.47    6.10
  -5  -1  -1   19.58    3.68
   5  -1   1   20.62    2.21
  -5  -1  -1   19.54    2.81
  -5   1  -1   18.83    4.08
  -5   1  -1   31.06    3.32
  -6  -1  -1   64.54    7.94
  -6  -1  -1   71.12    7.24
  -6   1  -1   73.89    6.55
  -6   1  -1   44.46    7.03
  -7  -1  -1   37.59    5.47
  -7  -1  -1   38.42    5.34
  -7   1  -1   62.39    6.95
  -7   1  -1   64.53    6.58
  -8  -1  -1   25.47    3.74
  -8  -1  -1   23.85    3.61
  -8   1  -1   18.56    2.78
  -8   1  -1   17.18    3.32
  -8   1  -1   19.31    2.38
  -9  -1  -1    0.23    2.08
  -9  -1  -1    1.73    1.68
  -9  -1  -1    1.09    1.84
  -9   1  -1    3.79    1.61
  -9   1  -1    5.21    1.29
  -9   1  -1    4.80    2.50
   9   1   1    1.37    1.75
 -10  -1  -1    2.81    2.55
 -10  -1  -1   -1.72    1.57
  10   1   1    0.21    1.60
 -10   1  -1   -0.61    1.08
 -10   1  -1    1.77    1.56
 -10   1  -1    0.85    2.71
 -11  -1  -1   -1.15    2.54
 -11  -1  -1    0.82    1.48
 -11   1  -1    2.69    1.40
 -12   1  -1    2.48    1.49
 -13   1  -1    0.07    0.86
 -13   2   1    3.19    0.85
 -12  -2   1    0.39    1.19
 -12  -2   1   -0.12    1.97
 -12   2   1    1.05    1.03
 -11  -2   1    1.40    1.27
 -11  -2   1    1.39    2.22
 -11   2   1    5.07    1.49
 -11   2   1    4.57    1.01
 -11   2   1    3.28    1.61
 -10  -2   1    7.66    3.33
 -10  -2   1   14.28    2.43
 -10   2   1   23.81    2.62
 -10   2   1   22.99    3.91
  10   2  -1   26.83    3.45
 -10   2   1   12.90    4.01
 -10   2   1   20.84    2.67
  -9  -2   1    5.17    1.88
  -9  -2   1    5.63    2.89
  -9   2   1    5.98    2.29
   9   2  -1    6.23    1.84
  -9   2   1    5.28    2.52
  -9   2   1    7.93    1.34
  -9   2   1    6.89    1.30
  -8  -2   1    2.59    2.16
  -8  -2   1    3.84    1.57
  -8   2   1    3.78    1.51
  -8   2   1    6.32    2.40
   8   2  -1    4.41    1.63
  -8   2   1    5.75    1.21
  -8   2   1    3.94    1.21
  -7  -2   1    8.61    1.59
  -7  -2   1   13.34    2.49
   7  -2  -1   10.39    1.35
  -7  -2   1   12.53    3.12
  -7   2   1    9.25    2.18
  -7   2   1    9.80    2.52
   7   2  -1   13.77    2.30
  -7   2   1   12.56    1.72
  -7   2   1   11.59    2.08
   6  -2  -1   24.32    2.48
  -6  -2   1   22.05    3.52
   6   2  -1   30.62    3.56
  -6   2   1   27.37    3.83
   5  -2  -1    7.80    1.07
  -5  -2   1   10.91    3.58
  -5  -2   1   15.25    3.32
  -5   2   1    9.70    2.12
   4  -2  -1    7.17    0.91
  -4   2   1   10.56    2.05
   4   2  -1    9.20    1.78
  -3  -2   1    3.72    1.52
   3  -2  -1    3.31    0.58
   3   2  -1    2.44    0.94
  -2  -2   1   62.40    6.45
   2  -2  -1   56.54    5.58
  -2  -2   1   54.38    5.59
  -2   2   1   56.41    5.99
   2   2  -1   57.37    5.78
  -1  -2   1   63.43    5.89
   1  -2  -1   57.29    5.85
   1   2  -1   68.36    6.60
  -1   2   1   63.80    6.49
   0  -2  -1   50.59    5.03
   0  -2   1   51.21    4.99
   0   2   1   59.73    5.75
   0   2  -1   55.01    5.69
   1  -2   1   10.72    1.30
  -1  -2  -1   12.02    1.28
  -1   2  -1    9.16    1.25
  -1   2  -1    9.35    1.90
   1   2   1   11.34    1.58
   2  -2   1   36.30    3.62
  -2  -2  -1   36.33    3.60
  -2   2  -1   36.25    3.52
  -2   2  -1   33.21    4.00
   2   2   1   36.07    3.90
   3  -2   1    0.82    0.44
  -3  -2  -1    1.20    1.43
   3   2   1    1.57    1.13
  -3   2  -1    0.33    1.20
  -4  -2  -1   42.16    5.13
  -4  -2  -1   49.90    6.78
   4  -2   1   42.20    4.31
  -4   2  -1   45.66    5.19
   4   2   1   48.22    5.17
  -5  -2  -1   11.49    3.81
   5  -2   1    9.07    1.27
  -5  -2  -1   13.37    3.03
   5   2   1   14.48    2.39
  -5   2  -1   15.02    2.62
  -6  -2  -1    9.59    2.71
  -6   2  -1   10.92    2.60
   6   2   1   11.44    2.26
  -7  -2  -1    8.82    3.02
  -7  -2  -1   10.00    2.24
   7   2   1   12.28    2.41
  -7   2  -1   13.66    1.93
  -7   2  -1   13.06    1.76
  -7   2  -1   12.98    1.81
  -7   2  -1   12.00    2.61
  -7   2  -1    9.29    2.13
  -8  -2  -1    5.19    2.28
  -8  -2  -1    2.28    2.38
  -8   2  -1    0.92    1.97
   8   2   1    2.73    1.70
  -8   2  -1    5.21    1.12
  -8   2  -1    3.50    1.08
  -8   2  -1    4.29    1.55
  -9  -2  -1    5.44    1.83
  -9  -2  -1    0.76    2.10
  -9   2  -1    5.17    1.82
  -9   2  -1    4.32    2.25
  -9   2  -1    7.46    1.28
  -9   2  -1    5.48    2.14
   9   2   1    3.43    1.77
 -10  -2  -1    2.53    2.48
 -10  -2  -1    8.19    2.28
 -10   2  -1    4.45    3.18
 -10   2  -1    8.73    1.73
 -10   2  -1    7.40    1.32
  10   2   1    9.99    2.27
 -10   2  -1    4.88    1.64
 -11  -2  -1    2.62    1.40
 -11  -2  -1    0.25    2.19
 -11   2  -1    3.65    0.99
 -11   2  -1    2.32    1.25
 -12   2  -1    0.47    1.05
 -13   2  -1   -0.62    0.64
 -12  -3   1    2.33    1.84
 -12  -3   1    4.96    1.31
 -12   3   1    2.09    0.87
 -11  -3   1   -0.15    1.59
 -11  -3   1    2.74    1.34
 -11   3   1    3.46    1.25
 -11   3   1    1.49    1.31
 -11   3   1    2.65    0.81
 -10  -3   1    0.37    2.07
 -10  -3   1    1.62    1.34
 -10   3   1    2.07    0.92
 -10   3   1    1.35    1.23
 -10   3   1    1.54    1.15
  -9  -3   1    1.72    2.48
  -9  -3   1    4.26    1.76
  -9   3   1    5.34    2.75
  -9   3   1    1.91    1.34
  -9   3   1    3.91    1.17
   9   3  -1    1.37    1.75
  -9   3   1    2.68    0.96
  -8  -3   1   16.29    2.60
  -8  -3   1    4.30    2.19
  -8   3   1   17.14    2.26
  -8   3   1   17.87    2.24
  -8   3   1   14.59    2.57
  -8   3   1   15.71    4.98
   8   3  -1   21.28    3.30
  -7  -3   1   21.64    3.07
   7  -3  -1   18.24    2.25
  -7  -3   1   16.80    3.73
  -7   3   1   19.52    2.54
  -7   3   1   19.21    2.42
  -7   3   1   20.55    2.38
  -7   3   1   26.18    3.26
  -7   3   1   19.71    3.73
   7   3  -1   25.09    3.47
  -6  -3   1    8.90    3.40
   6  -3  -1   16.81    1.94
  -6  -3   1   17.49    2.82
  -6  -3   1   16.74    3.60
  -6   3   1   18.27    2.49
  -6   3   1   19.34    3.47
   6   3  -1   24.03    3.15
  -6   3   1   23.23    2.81
  -6   3   1   19.20    2.56
  -5  -3   1    6.75    3.04
  -5  -3   1    9.62    2.60
   5  -3  -1    9.33    1.73
  -5   3   1   13.56    2.77
  -4  -3   1   10.25    2.46
  -4  -3   1    9.05    2.92
   4  -3  -1   10.15    1.29
  -4   3   1   11.37    2.43
   4   3  -1   10.68    2.10
  -3  -3   1   91.33   10.19
  -3  -3   1   92.92    9.79
   3  -3  -1   98.22    9.21
   3   3  -1  109.41   10.82
  -3   3   1  105.74   11.07
  -2  -3   1   16.56    3.07
  -2  -3   1   12.47    1.52
  -2  -3   1   16.64    2.53
   2  -3  -1    8.66    1.38
  -2   3   1   13.00    2.59
   2   3  -1   16.38    2.16
  -2   3   1   10.12    1.61
  -1  -3   1  179.66   18.17
   1  -3  -1  190.75   17.83
  -1  -3   1  186.10   17.85
  -1   3   1  229.59   22.39
   1   3  -1  234.86   22.50
   0  -3  -1   30.84    3.10
   0  -3   1   29.34    3.45
   0  -3   1   29.51    3.11
   0   3  -1   32.96    3.62
   0   3   1   33.61    3.67
   1  -3   1    7.01    0.97
  -1  -3  -1    4.24    0.80
  -1  -3  -1    2.45    1.43
  -1   3  -1    9.96    2.49
  -1   3  -1   10.07    1.53
   2  -3   1    6.73    0.98
  -2  -3  -1    6.63    2.47
  -2  -3  -1    3.71    1.60
  -2  -3  -1    4.95    0.91
  -2   3  -1    5.65    1.05
  -2   3  -1    5.79    1.91
   2   3   1    5.41    1.41
  -3  -3  -1   31.38    4.19
  -3  -3  -1   52.11    5.95
   3  -3   1   30.52    3.44
  -3   3  -1   36.16    4.93
   3   3   1   45.48    4.75
  -4  -3  -1   57.32    6.72
   4  -3   1   61.17    6.01
  -4  -3  -1   57.43    7.24
  -4   3  -1   59.27    7.33
   4   3   1   76.35    7.59
   5  -3   1    2.60    0.71
  -5  -3  -1    1.25    1.79
  -5  -3  -1    2.36    1.69
  -5  -3  -1    0.03    2.29
  -5   3  -1    1.69    1.37
  -5   3  -1    5.60    1.46
   5   3   1    2.46    1.54
  -5   3  -1    2.95    1.70
  -6  -3  -1    8.61    2.91
  -6  -3  -1   15.89    2.53
  -6   3  -1   15.98    2.74
  -6   3  -1   11.93    3.00
  -6   3  -1   17.91    2.21
   6   3   1   21.45    3.35
  -6   3  -1   19.15    2.35
  -7  -3  -1   10.81    3.36
  -7  -3  -1   13.74    2.50
   7   3   1   17.49    3.40
  -7   3  -1   11.73    3.42
  -7   3  -1   15.51    2.13
  -7   3  -1   18.36    2.68
  -7   3  -1   19.79    2.30
  -7   3  -1   15.72    2.06
  -8  -3  -1   10.99    3.53
  -8  -3  -1   17.07    2.80
  -8   3  -1   18.07    2.27
  -8   3  -1   27.11    3.37
  -8   3  -1   25.06    3.05
   8   3   1   22.30    3.55
  -8   3  -1   25.05    4.44
  -8   3  -1   25.40    2.75
  -9  -3  -1    2.64    2.57
  -9  -3  -1    5.92    1.98
  -9   3  -1    5.80    1.76
  -9   3  -1    8.61    1.41
   9   3   1   10.08    2.79
  -9   3  -1    8.53    4.21
  -9   3  -1    6.38    1.33
 -10  -3  -1   17.96    3.14
 -10   3  -1   20.79    2.44
 -10   3  -1   20.98    2.53
 -11  -3  -1    1.13    1.13
 -11  -3  -1   -0.49    1.99
 -11   3  -1    3.40    0.80
 -11   3  -1    0.91    1.12
 -12   3  -1    3.56    0.99
  11  -4  -1    1.83    1.81
 -11  -4   1   -0.95    1.41
 -11  -4   1    3.20    1.17
 -11   4   1    4.04    1.11
 -11   4   1    6.03    0.91
 -10  -4   1   -0.47    1.70
 -10  -4   1    3.84    1.46
 -10   4   1    3.18    1.31
 -10   4   1    8.53    1.16
 -10   4   1    5.26    1.03
  -9  -4   1    5.84    1.72
  -9  -4   1    1.42    2.35
  -9   4   1    6.28    1.10
  -9   4   1    3.94    1.19
  -9   4   1    5.44    1.72
  -8  -4   1    1.14    2.92
  -8  -4   1    6.44    1.90
  -8   4   1   14.09    3.95
  -8   4   1    7.18    1.44
   8   4  -1   10.28    2.65
  -8   4   1   10.41    2.27
  -8   4   1    9.99    2.04
  -7  -4   1    1.65    2.03
  -7  -4   1    3.23    1.80
  -7   4   1    4.71    1.06
  -7   4   1    7.33    5.66
  -7   4   1    5.16    1.84
  -7   4   1    4.20    1.13
   7   4  -1    7.59    2.41
  -7   4   1    2.94    1.05
  -7   4   1    6.02    1.51
   6  -4  -1   15.25    2.03
  -6  -4   1   14.13    3.42
  -6  -4   1   14.28    4.87
  -6  -4   1   12.40    2.50
  -6   4   1   12.81    2.69
  -6   4   1   18.74    2.26
  -6   4   1   16.51    3.51
  -6   4   1   14.10    2.07
   6   4  -1   19.33    3.24
  -6   4   1   17.20    2.68
   5  -4  -1    4.67    0.99
  -5  -4   1    2.27    1.95
  -5  -4   1    5.94    1.81
  -5  -4   1    1.19    2.20
  -5   4   1    7.22    1.48
  -5   4   1    3.50    2.28
  -5   4   1    5.50    1.81
  -5   4   1    7.81    1.28
  -4  -4   1    4.49    2.80
   4  -4  -1    5.97    1.18
  -4  -4   1    7.93    2.10
  -4  -4   1    4.99    2.12
  -4   4   1    6.22    1.42
  -4   4   1    4.72    1.18
  -4   4   1    5.32    2.34
  -4   4   1    5.74    1.85
   4   4  -1    5.50    1.92
  -3  -4   1   22.48    3.58
  -3  -4   1   22.57    3.95
   3  -4  -1   13.70    2.05
   3  -4  -1   18.68    3.21
   3   4  -1   25.31    3.34
  -3   4   1   16.23    3.62
  -3   4   1   15.71    2.49
  -2  -4   1    3.20    2.06
   2  -4  -1    2.75    1.82
  -2  -4   1    3.66    1.83
   2  -4  -1    0.92    0.72
   2   4  -1    3.00    1.46
  -1  -4   1    7.59    2.08
  -1  -4   1    6.44    1.28
   1  -4  -1   12.44    2.52
   1  -4  -1    6.07    1.19
  -1  -4   1    5.94    2.24
  -1   4   1    9.31    2.85
   1   4  -1    7.05    1.77
  -1   4   1    6.67    1.77
   0  -4   1    8.81    1.40
   0  -4   1    9.85    2.33
   0  -4  -1   11.49    2.55
   0  -4  -1    9.13    2.33
   0  -4  -1    7.01    1.29
   0  -4   1    9.87    2.19
   0   4   1    8.65    1.86
   0   4  -1    9.37    1.78
  -1  -4  -1   43.53    4.81
   1  -4   1   39.58    4.52
  -1  -4  -1   36.58    4.00
  -1  -4  -1   30.47    4.94
   1  -4   1   38.47    4.04
   1  -4   1   38.97    4.70
  -1   4  -1   51.17    6.45
   1   4   1   56.65    5.80
  -1   4  -1   49.16    5.56
   2  -4   1   27.26    3.78
  -2  -4  -1   17.98    2.90
  -2  -4  -1   25.56    4.04
  -2  -4  -1   17.84    3.66
   2  -4   1   21.90    2.54
  -2   4  -1   34.97    5.11
   2   4   1   28.87    3.92
  -3  -4  -1    9.38    2.51
   3  -4   1   10.64    1.58
  -3  -4  -1    8.69    2.93
  -3   4  -1   21.40    2.84
  -3   4  -1   17.97    3.59
   3   4   1   13.83    3.96
  -4  -4  -1    3.59    1.92
  -4  -4  -1    7.76    3.12
   4  -4   1    4.79    1.13
  -4  -4  -1    5.45    2.30
  -4   4  -1    8.26    2.64
  -4   4  -1    9.94    1.57
   4   4   1   14.00    2.71
  -4   4  -1    8.20    1.97
  -5  -4  -1   11.05    2.41
  -5  -4  -1    2.39    2.33
   5  -4   1    9.30    1.55
  -5  -4  -1    9.10    2.96
  -5   4  -1   10.57    1.83
   5   4   1   15.40    2.95
  -5   4  -1    8.98    1.48
  -5   4  -1    9.61    2.92
  -5   4  -1    7.35    1.94
  -6  -4  -1   10.55    2.99
  -6  -4  -1    4.41    2.80
  -6  -4  -1   13.50    2.49
  -6   4  -1   25.15    3.17
  -6   4  -1   28.88    5.81
  -6   4  -1   27.96    3.96
   6   4   1   25.10    4.30
  -6   4  -1   27.25    3.09
  -7  -4  -1    2.91    2.42
  -7  -4  -1    2.14    1.85
  -7   4  -1    4.02    3.11
  -7   4  -1    3.38    1.55
  -7   4  -1    5.39    1.15
  -7   4  -1    6.60    1.17
   7   4   1    2.71    2.15
  -7   4  -1    5.16    1.15
  -8  -4  -1    2.11    1.76
  -8  -4  -1    1.88    2.68
  -8   4  -1    3.06    1.00
  -8   4  -1    5.55    1.15
   8   4   1    4.39    2.36
  -8   4  -1    3.05    3.56
  -8   4  -1    4.42    1.66
  -9  -4  -1    2.86    2.04
  -9  -4  -1    7.57    1.82
  -9   4  -1    7.57    1.30
  -9   4  -1    8.57    1.82
  -9   4  -1    9.58    1.30
 -10  -4  -1   -0.87    1.00
 -10  -4  -1   -0.77    1.74
 -10   4  -1    0.69    0.75
 -10   4  -1    0.57    1.19
 -10   4  -1    1.17    1.02
  11  -4   1    1.85    1.60
 -11  -4  -1    1.42    1.59
 -11   4  -1   -0.28    0.64
 -11   4  -1    0.85    0.93
 -11   4  -1    0.32    0.48
 -10  -5   1    0.28    1.66
  10  -5  -1    2.97    3.01
 -10   5   1    1.38    0.53
 -10   5   1    0.82    0.87
 -10   5   1    0.98    0.53
  -9  -5   1    2.66    1.19
  -9  -5   1   -0.07    1.34
   9  -5  -1    2.75    1.65
  -9   5   1    4.11    0.83
  -9   5   1    2.29    1.15
  -9   5   1    4.87    0.92
   8  -5  -1    1.64    1.84
  -8  -5   1   -1.56    1.25
  -8  -5   1   -1.13    1.61
  -8   5   1   -1.17    1.13
  -8   5   1   -0.05    0.66
  -8   5   1   -0.07    0.55
  -7  -5   1    2.50    2.11
   7  -5  -1    2.45    2.02
  -7  -5   1    4.44    1.81
  -7   5   1    2.79    0.97
  -7   5   1    2.50    1.44
  -7   5   1    3.44    1.05
  -7   5   1    4.84    1.59
  -7   5   1    4.74    0.98
  -6  -5   1    6.74    2.99
  -6  -5   1    4.70    2.57
   6  -5  -1   14.68    3.09
  -6  -5   1   10.62    2.44
  -6   5   1   12.36    2.34
  -6   5   1   10.35    3.99
  -6   5   1   11.72    1.78
  -6   5   1   15.97    1.99
  -6   5   1   14.25    1.96
   6   5  -1   10.32    3.31
   5  -5  -1    1.29    1.29
  -5  -5   1   -1.11    2.20
  -5  -5   1    0.51    1.85
  -5  -5   1    2.04    1.78
   5  -5  -1    0.11    1.72
  -5   5   1    4.36    1.67
  -5   5   1   -1.44    2.95
   5   5  -1   -0.03    2.32
  -5   5   1    2.86    1.23
  -5   5   1    2.97    1.08
  -4  -5   1    4.72    3.08
  -4  -5   1    6.96    2.62
  -4  -5   1    5.84    2.48
   4  -5  -1    9.56    2.75
   4  -5  -1    7.16    1.51
  -4   5   1   12.03    1.96
  -4   5   1    9.48    1.72
  -4   5   1   10.97    3.68
  -3  -5   1    1.41    2.04
  -3  -5   1    3.22    2.34
   3  -5  -1    2.02    1.84
  -3  -5   1    2.45    2.32
   3  -5  -1    1.54    1.25
  -3   5   1    1.17    1.99
   3   5  -1    3.22    2.19
  -3   5   1    4.13    1.76
  -3   5   1   -0.04    1.11
  -3   5   1   -0.94    2.54
  -2  -5   1    5.86    2.54
   2  -5  -1    6.99    1.64
   2  -5  -1    7.38    2.36
  -2  -5   1    1.90    2.03
   2   5  -1    6.57    2.43
  -2   5   1   11.78    2.14
   2   5  -1    1.73    3.76
  -2   5   1    8.13    1.74
  -2   5   1    8.94    5.57
   1  -5  -1   39.05    4.11
  -1  -5   1   32.17    4.80
   1  -5  -1   35.42    5.24
   1   5  -1   55.66    7.02
  -1   5   1   41.25    5.11
   1   5  -1   42.31    5.52
   1   5  -1   45.20    5.76
  -1   5   1   48.84    6.69
   0  -5   1    2.23    3.38
   0  -5  -1    2.40    1.45
   0  -5  -1    1.41    2.13
   0  -5   1    2.79    2.33
   0   5  -1    0.91    2.84
   0   5   1    4.73    1.75
   0   5   1    0.78    2.95
   0   5  -1    4.63    2.07
   1  -5   1    3.25    1.90
  -1  -5  -1    3.76    2.26
  -1  -5  -1    5.21    2.94
   1  -5   1    3.41    1.57
   1   5   1    3.05    2.03
   1   5   1    7.31    2.87
  -1   5  -1    0.31    2.78
  -1   5  -1    3.33    1.74
   2  -5   1    6.77    1.65
   2  -5   1    4.96    2.24
  -2  -5  -1    6.89    2.80
  -2  -5  -1    2.23    2.05
   2   5   1    7.63    2.51
  -2   5  -1    5.68    1.75
   2   5   1   10.26    3.03
  -2   5  -1    8.77    1.53
  -2   5  -1    5.05    3.08
  -3  -5  -1   13.30    2.98
  -3  -5  -1   20.28    3.82
   3  -5   1   17.60    3.41
  -3  -5  -1   20.15    5.26
  -3   5  -1   19.91    3.42
  -3   5  -1   20.48    3.92
  -3   5  -1   32.90    5.95
   3   5   1   24.80    4.42
  -3   5  -1   25.26    2.95
  -4  -5  -1    7.86    2.79
  -4  -5  -1    2.65    2.45
  -4  -5  -1    1.82    1.89
   4  -5   1    5.81    2.46
  -4   5  -1    8.39    1.35
  -4   5  -1    1.57    1.89
  -4   5  -1    6.44    2.10
  -4   5  -1    8.49    3.13
   4   5   1    4.22    2.78
  -5  -5  -1    8.79    2.17
  -5  -5  -1    2.95    2.35
  -5   5  -1    7.68    1.36
  -5   5  -1   10.12    1.72
   5   5   1   12.67    3.51
  -5   5  -1    7.45    2.04
  -5   5  -1    6.05    3.75
  -6  -5  -1    0.85    2.11
  -6  -5  -1    5.56    2.03
   6  -5   1    3.61    1.87
  -6   5  -1    6.48    1.36
  -6   5  -1   13.06    4.94
  -6   5  -1    6.24    1.26
  -6   5  -1    7.57    2.04
   6   5   1    0.68    3.58
  -7  -5  -1    1.52    1.67
   7  -5   1   -0.91    1.36
  -7  -5  -1   -1.39    1.79
  -7   5  -1   -0.24    0.70
  -7   5  -1   -0.39    0.76
   8  -5   1    2.00    1.60
  -8  -5  -1    1.34    2.09
  -8  -5  -1    3.43    1.52
  -8   5  -1    5.58    1.06
  -8   5  -1    5.10    1.07
  -8   5  -1    5.31    1.67
   9  -5   1   -1.02    1.18
  -9  -5  -1   -2.05    1.61
  -9   5  -1    0.30    0.56
  -9   5  -1   -0.52    0.91
  -9   5  -1    1.26    0.70
 -10   5  -1    1.61    0.52
 -10   5  -1    0.80    0.79
 -10   5  -1    2.96    0.66
  -9   6   1    0.31    0.83
   8  -6  -1   -0.73    1.59
  -8   6   1    1.25    0.58
  -8   6   1    1.75    1.05
  -8   6   1    1.10    0.44
  -7  -6   1    1.13    2.28
   7  -6  -1   -0.74    1.38
  -7   6   1    2.19    1.24
  -7   6   1    2.34    0.73
  -7   6   1    1.23    0.90
  -7   6   1    1.11    0.58
   6  -6  -1    1.37    1.61
  -6  -6   1    1.42    1.90
  -6  -6   1   -0.09    2.36
  -6   6   1    1.67    0.92
  -6   6   1    1.99    0.74
  -6   6   1    2.18    0.93
  -6   6   1    2.04    1.43
  -5  -6   1    1.63    2.49
   5  -6  -1    0.96    1.74
  -5  -6   1   -3.17    2.32
  -5   6   1    2.61    1.01
  -5   6   1    2.76    0.89
  -5   6   1    4.60    1.69
  -5   6   1    2.58    1.15
  -4  -6   1    4.14    2.93
  -4  -6   1    1.53    2.38
   4  -6  -1    1.83    1.93
  -4   6   1    3.73    1.31
  -4   6   1    3.39    1.46
  -4   6   1    1.95    0.85
  -3  -6   1   10.22    3.82
   3  -6  -1   15.45    3.28
  -3  -6   1   20.48    3.87
  -3   6   1   36.83    3.76
  -3   6   1   22.35    5.89
   3   6  -1   43.21    7.93
  -3   6   1   36.14    4.16
   2  -6  -1    0.86    2.00
  -2  -6   1    0.14    1.58
  -2   6   1   -0.94    4.59
  -2   6   1   -0.64    1.36
   2   6  -1    3.19    1.89
   2   6  -1   -1.99    5.28
   1  -6  -1   -0.18    1.70
  -1  -6   1    0.03    1.86
  -1   6   1    1.57    1.62
   1   6  -1   -3.86    3.67
   1   6  -1   -0.19    1.81
  -1   6   1   -1.60    3.84
   0  -6   1    1.77    1.94
   0  -6  -1    4.14    2.30
   0   6   1    2.09    4.10
   0   6  -1    8.66    4.41
   0   6  -1    8.07    2.03
   0   6   1   11.83    2.32
   1  -6   1    1.43    1.83
  -1  -6  -1    2.82    1.92
   1   6   1    2.76    1.78
   1   6   1    5.86    4.23
  -1   6  -1    5.84    1.81
  -1   6  -1    1.87    4.48
   2  -6   1   -1.10    1.55
  -2  -6  -1    1.71    1.76
  -2   6  -1    1.29    1.64
   2   6   1    2.80    1.83
  -2   6  -1    7.20    2.46
   2   6   1    3.65    8.38
  -2   6  -1    8.75    6.53
  -3  -6  -1    1.77    1.98
   3  -6   1    1.12    2.05
  -3   6  -1    2.81    1.35
  -3   6  -1   -2.10    3.71
  -3   6  -1    3.36    1.28
   3   6   1   -2.59    2.02
  -4  -6  -1    0.85    3.56
   4  -6   1    1.80    1.74
  -4  -6  -1   -0.12    1.84
  -4   6  -1    9.68    1.80
  -4   6  -1    9.32    1.73
  -5  -6  -1    2.68    4.43
   5  -6   1    1.74    2.13
  -5  -6  -1   -2.08    1.57
  -5   6  -1    1.33    0.90
  -5   6  -1    0.94    0.97
  -5   6  -1    2.01    1.71
  -5   6  -1    0.10    0.64
   6  -6   1    0.95    1.33
  -6  -6  -1   -1.95    2.84
  -6   6  -1    1.33    1.20
  -6   6  -1    1.18    0.64
  -6   6  -1    1.31    0.86
  -6   6  -1    0.16    0.76
  -6   6  -1   -0.30    1.75
  -7  -6  -1   -3.00    2.72
   7  -6   1    1.84    1.65
  -7   6  -1   -0.86    1.28
  -7   6  -1    0.97    0.82
  -7   6  -1    1.03    0.53
   8  -6   1   -0.96    1.29
  -8   6  -1    0.59    0.53
  -8   6  -1   -0.34    0.43
  -8   6  -1    1.46    1.09
  -6   7   1    0.55    0.40
  -5  -7   1   -0.36    1.30
   5  -7  -1   -0.44    1.36
  -5   7   1    0.09    0.55
  -5   7   1   -0.19    0.39
  -4  -7   1    3.22    1.53
   4  -7  -1    3.08    2.07
  -4   7   1    5.23    0.92
  -4   7   1    9.48    1.50
   3  -7  -1   -0.08    1.51
  -3  -7   1    1.35    1.82
  -3   7   1    2.75    1.03
   3   7  -1    1.71    1.63
  -2  -7   1   -0.47    1.61
   2  -7  -1    0.88    1.67
  -2   7   1    3.42    1.09
  -2   7   1    2.09    1.12
   2   7  -1    2.01    1.51
  -1  -7   1   -0.16    1.60
   1  -7  -1    0.48    1.36
  -1   7   1    1.13    1.19
   1   7  -1    1.11    1.66
  -1   7   1    1.92    0.88
   0  -7  -1    0.76    1.36
   0  -7   1    2.11    1.77
   0   7   1    7.15    1.57
   0   7  -1    4.60    1.60
   0   7  -1    7.49    1.25
  -1  -7  -1    0.58    1.85
   1  -7   1    2.28    2.03
   1   7   1    1.96    1.21
  -1   7  -1    2.07    0.91
  -1   7  -1    2.12    1.38
   2  -7   1    1.52    1.74
  -2  -7  -1    1.04    1.40
   2   7   1    2.41    1.40
  -2   7  -1    2.29    1.24
  -2   7  -1    2.01    0.85
   3  -7   1    4.07    1.76
  -3  -7  -1    4.82    1.82
   3   7   1   11.84    2.16
  -3   7  -1    9.69    1.68
  -3   7  -1   16.25    2.03
  -4  -7  -1    2.43    1.42
   4  -7   1   -0.26    1.33
  -4   7  -1    2.41    1.01
  -4   7  -1    1.74    0.63
   5  -7   1    1.14    1.28
  -5   7  -1    5.25    0.89
  -5   7  -1    4.86    0.84
  -6   7  -1    0.78    0.44
 -12   0   2   -0.64    1.98
 -11   0   2    1.91    1.57
 -11   0   2   -1.78    2.04
 -10   0   2    6.18    2.26
 -10   0   2   -0.78    2.78
 -10   0   2    2.84    3.08
  -9   0   2    9.68    2.33
  -9   0   2   10.94    2.73
  -9   0   2    3.32    2.62
  -9   0   2    9.01    2.02
  -8   0   2   41.66    5.11
  -8   0   2   41.63    4.71
  -7   0   2   23.07    4.37
  -7   0   2   24.54    4.08
   7   0  -2   19.32    2.10
  -6   0   2  366.86   34.70
  -6   0   2  343.76   36.11
   6   0  -2  367.09   34.21
  -5   0   2    4.13    2.00
  -5   0   2    3.19    1.16
  -4   0   2   24.14    2.77
  -3   0   2  242.70   23.28
  -2   0   2  112.17   10.80
  -1   0   2    1.63    0.30
   1   0  -2    1.47    0.21
   0   0   2    8.66    0.86
   0   0  -2    7.27    0.81
   0   0  -2    7.38    0.80
  -1   0  -2  457.10   43.66
  -1   0  -2  460.80   43.74
  -2   0  -2    1.30    0.78
  -2   0  -2    1.66    0.26
  -3   0  -2   50.84    5.23
  -4   0  -2   20.01    3.81
  -4   0  -2   19.10    2.52
  -6   0  -2    2.39    1.45
  -6   0  -2    3.14    1.09
  -6   0  -2    3.09    2.35
  -7   0  -2   13.80    4.14
  -7   0  -2   25.74    3.59
  -8   0  -2    9.12    2.52
  -8   0  -2   11.02    1.94
  -8   0  -2    7.02    2.57
  -8   0  -2    2.83    2.78
  -9   0  -2    2.26    1.57
  -9   0  -2   -0.17    1.95
  -9   0  -2    2.79    2.26
  -9   0  -2    0.71    2.74
 -10   0  -2   13.33    2.24
 -11   0  -2    3.32    1.33
 -12   0  -2    1.93    1.19
 -13   1   2    1.21    0.97
 -12  -1   2    0.71    1.28
 -12   1   2    0.37    1.06
 -11  -1   2    5.79    3.48
 -11  -1   2   15.24    2.52
 -11   1   2   18.12    2.72
 -10  -1   2    9.56    2.21
 -10  -1   2    5.94    3.06
 -10   1   2    3.87    2.88
 -10   1   2    7.50    1.84
  10   1  -2   11.20    2.02
 -10   1   2    6.51    1.51
  -9  -1   2    4.66    1.78
  -9  -1   2    7.93    1.40
  -9  -1   2    2.48    4.06
  -9   1   2    5.72    1.80
  -9   1   2    8.66    1.47
  -9   1   2    5.93    2.11
  -9   1   2   10.85    1.50
  -8  -1   2    8.12    1.89
  -8  -1   2    8.32    1.49
  -8  -1   2    4.01    2.38
  -8   1   2    7.31    2.27
  -8   1   2   11.07    1.56
  -8   1   2    8.84    1.99
   8   1  -2    7.52    1.70
  -8   1   2   12.81    1.70
  -8   1   2    4.07    3.45
  -7  -1   2    9.07    2.65
   7  -1  -2   12.01    1.27
   7  -1  -2   10.87    1.44
  -7   1   2   15.21    2.85
  -6  -1   2   87.16    9.07
   6  -1  -2   80.50    8.00
   6  -1  -2   81.97    7.97
  -6   1   2   85.99    8.57
   6   1  -2   80.64    8.02
   5   1  -2   65.48    6.00
  -5   1   2   58.00    6.45
   4  -1  -2   33.95    3.37
  -4  -1   2   36.08    4.14
   4  -1  -2   34.76    3.35
  -4   1   2   38.87    4.15
   4   1  -2   37.71    3.72
   3  -1  -2   34.39    3.40
   3  -1  -2   35.51    3.36
  -3   1   2   38.49    3.82
   3   1  -2   36.39    3.50
   3   1  -2   32.99    3.65
   2  -1  -2  115.12    9.92
   2  -1  -2   92.53    9.96
   2   1  -2  141.88   13.55
  -2   1   2  135.91   13.65
   2   1  -2  144.97   13.48
   1  -1  -2  298.09   28.38
   1   1  -2  289.90   28.67
  -1   1   2  310.99   28.65
   0  -1  -2  351.38   31.18
   0  -1   2  303.45   31.19
   0   1   2  350.21   33.20
   0   1  -2  344.69   33.11
  -1  -1  -2   82.66    8.15
   1  -1   2   87.51    8.19
  -1   1  -2   98.72    8.94
  -1   1  -2  103.24    8.75
   1   1   2   70.77    8.89
  -2  -1  -2   29.18    3.03
   2  -1   2   32.83    3.09
  -2   1  -2   39.31    4.13
  -3  -1  -2   20.74    2.63
  -3  -1  -2   21.92    3.16
  -3   1  -2   14.87    2.10
  -4  -1  -2    5.73    1.57
  -4   1  -2    4.76    1.47
  -4   1  -2    2.53    2.01
  -5  -1  -2   54.48    6.85
  -5  -1  -2   61.84    6.30
  -5   1  -2   63.02    6.44
  -5   1  -2   66.87    6.86
  -6  -1  -2   18.47    4.11
  -6  -1  -2   17.90    2.89
  -6   1  -2   20.87    2.97
  -7  -1  -2   20.99    3.35
  -7   1  -2   20.66    2.71
  -7   1  -2   19.98    3.24
  -8  -1  -2   12.79    2.42
  -8  -1  -2   13.17    2.43
  -8  -1  -2    6.19    2.95
  -8   1  -2   14.58    2.02
  -8   1  -2   11.40    2.80
  -8   1  -2   15.26    2.32
  -9  -1  -2    4.80    3.30
  -9  -1  -2    8.85    2.38
  -9   1  -2   15.04    2.05
  -9   1  -2   14.45    2.75
  -9   1  -2   17.29    3.69
 -10  -1  -2   15.04    2.44
 -10  -1  -2   16.35    3.09
 -10   1  -2   15.62    2.52
  10   1   2   16.86    3.99
 -10   1  -2   20.34    2.20
 -10   1  -2    9.20    4.33
 -11   1  -2    5.34    1.51
 -12   1  -2    2.91    1.09
 -13   1  -2   -0.24    0.93
 -13   2   2    0.47    0.76
 -12  -2   2   -0.03    2.31
 -12  -2   2    5.13    1.57
 -12   2   2    3.33    1.29
 -11  -2   2   -0.39    1.33
 -11  -2   2    0.48    2.51
 -11   2   2    2.58    1.60
 -11   2   2   -0.02    0.74
 -11   2   2    1.97    0.82
 -10  -2   2    4.98    1.66
 -10  -2   2    2.85    2.35
 -10   2   2    2.77    3.13
 -10   2   2    9.70    1.47
 -10   2   2    7.58    1.98
 -10   2   2    9.31    1.44
  10   2  -2    9.14    2.07
  -9  -2   2   10.98    2.20
  -9  -2   2    3.94    2.66
  -9   2   2   17.78    2.19
  -9   2   2   18.05    2.23
  -9   2   2   13.17    3.24
  -9   2   2   21.76    3.22
   9   2  -2   17.26    2.83
  -8  -2   2   23.62    3.05
  -8  -2   2   14.66    3.75
  -8  -2   2   19.81    2.50
  -8   2   2   27.78    3.10
  -8   2   2   31.61    4.46
  -8   2   2   26.18    3.42
   8   2  -2   30.68    3.63
  -8   2   2   25.76    3.23
   7  -2  -2    1.09    0.51
  -7  -2   2   -0.08    1.49
  -7  -2   2    1.31    1.05
  -7   2   2    1.79    0.93
  -7   2   2    2.15    1.72
   7   2  -2    3.04    1.30
  -7   2   2    1.66    0.85
  -6  -2   2    7.92    2.26
   6   2  -2    4.85    1.41
  -5  -2   2   16.79    3.90
  -5  -2   2   20.54    2.92
   5  -2  -2   18.21    1.96
   5   2  -2   26.22    2.86
  -5   2   2   18.66    2.93
   4  -2  -2   79.07    7.64
   4   2  -2  108.76   10.24
  -4   2   2   97.12   10.37
  -3  -2   2    1.07    1.15
   3   2  -2    1.22    0.89
  -3   2   2    3.64    1.41
   2  -2  -2   27.57    3.12
  -2  -2   2   36.72    3.66
  -2   2   2   22.82    3.00
  -2   2   2   25.04    2.49
  -1  -2   2   14.51    1.68
   1  -2  -2   16.12    1.63
   1   2  -2   15.90    1.94
  -1   2   2   16.44    1.88
   0  -2  -2  141.08   14.24
   0  -2   2  154.49   14.20
   0   2  -2  171.45   16.74
   0   2   2  176.63   16.83
   1  -2   2   24.98    3.01
  -1  -2  -2   34.65    3.00
  -1   2  -2   26.20    2.76
  -1   2  -2   27.04    3.27
  -2  -2  -2   16.67    2.49
   2  -2   2   14.32    1.90
  -2  -2  -2   17.28    1.72
  -2   2  -2   21.00    2.83
  -2   2  -2   20.17    2.19
   2   2   2   22.40    2.76
   3  -2   2   47.94    4.73
  -3  -2  -2   47.17    5.49
  -3   2  -2   56.18    5.80
   3   2   2   51.23    5.73
  -4  -2  -2   43.01    5.87
  -4  -2  -2   38.21    4.68
   4  -2   2   32.57    3.66
   4   2   2   37.05    4.42
  -4   2  -2   38.92    4.43
  -5  -2  -2    3.80    2.90
  -5  -2  -2    6.68    2.52
   5   2   2    8.14    2.10
  -5   2  -2   11.44    2.26
  -6  -2  -2    2.18    1.94
  -6  -2  -2    4.04    1.74
  -6   2  -2    4.55    1.33
  -6   2  -2    3.51    1.85
   6   2   2    3.58    1.53
  -6   2  -2    3.72    1.44
  -7  -2  -2    8.96    2.26
  -7  -2  -2    1.49    1.94
  -7   2  -2    4.12    1.55
  -7   2  -2    5.44    1.25
  -7   2  -2    4.45    2.15
   7   2   2    6.57    1.90
  -7   2  -2    6.82    1.74
  -7   2  -2    6.11    1.21
  -8  -2  -2   10.21    2.91
  -8  -2  -2    4.83    2.73
   8   2   2   10.87    2.74
  -8   2  -2   19.77    3.09
  -8   2  -2   10.77    2.86
  -8   2  -2   13.15    1.63
  -8   2  -2   20.01    2.23
  -8   2  -2   18.04    2.14
  -9  -2  -2    8.40    3.30
  -9   2  -2   23.94    2.71
   9   2   2   19.88    3.43
  -9   2  -2   27.23    3.13
  -9   2  -2   12.68    3.50
  -9   2  -2   24.00    2.75
 -10  -2  -2   -0.55    2.41
 -10  -2  -2    3.77    2.19
  10   2   2    1.44    2.61
 -10   2  -2    0.08    0.88
 -10   2  -2    0.04    3.88
 -10   2  -2   -0.88    1.24
 -11  -2  -2    1.95    2.16
 -11   2  -2    2.69    0.89
 -11   2  -2    1.44    1.34
 -12   2  -2    2.85    1.06
 -12  -3   2    1.97    1.00
 -12  -3   2   -0.83    1.71
 -12   3   2    1.00    0.75
 -11  -3   2    1.69    1.81
 -11  -3   2    0.88    1.26
 -11   3   2   -0.14    0.64
 -11   3   2   -0.07    0.64
 -11   3   2    0.91    1.11
 -10  -3   2   -0.12    1.78
 -10  -3   2    0.86    1.33
 -10   3   2    0.07    0.71
 -10   3   2    1.16    0.84
 -10   3   2    1.64    1.37
  -9  -3   2    5.34    1.82
  -9  -3   2    3.25    2.26
  -9   3   2    7.98    1.89
   9   3  -2    7.94    2.23
  -9   3   2    7.84    3.43
  -9   3   2    7.13    1.34
  -9   3   2    8.78    1.34
  -8  -3   2   19.64    3.16
  -8   3   2   23.52    4.46
  -8   3   2   21.19    2.53
  -8   3   2   18.48    2.98
   8   3  -2   18.93    3.13
  -8   3   2   26.40    2.80
  -7  -3   2    0.70    1.62
   7  -3  -2    2.88    0.82
  -7  -3   2    4.55    1.58
  -7   3   2    3.27    0.90
  -7   3   2    4.26    1.47
  -7   3   2    5.40    1.09
  -7   3   2    6.95    2.65
   7   3  -2    2.61    1.51
  -7   3   2    4.41    1.27
  -7   3   2    4.50    1.10
   6  -3  -2    1.06    0.59
  -6  -3   2    0.77    1.44
  -6  -3   2    2.01    1.12
  -6  -3   2    3.59    1.70
  -6  -3   2    3.09    3.97
  -6   3   2    2.94    0.94
   6   3  -2    2.95    1.38
  -6   3   2    2.23    0.92
  -6   3   2    4.78    1.56
  -5  -3   2    1.40    1.67
   5  -3  -2    1.37    0.87
  -5  -3   2    1.04    2.44
   5   3  -2    3.14    1.53
  -5   3   2    2.91    1.65
  -4  -3   2   52.73    5.99
  -4  -3   2   50.71    6.46
   4  -3  -2   53.51    5.24
   4   3  -2   72.57    7.32
  -4   3   2   67.06    7.55
  -3  -3   2   31.70    3.85
   3  -3  -2   30.36    3.19
  -3  -3   2   31.72    4.78
   3   3  -2   39.41    4.26
  -3   3   2   36.44    4.61
  -2  -3   2   35.59    3.93
   2  -3  -2   29.98    3.37
  -2  -3   2   36.50    4.76
  -2   3   2   37.87    4.23
  -2   3   2   39.09    4.87
   2   3  -2   46.94    4.90
   1  -3  -2   30.66    2.80
  -1  -3   2   24.41    3.18
  -1  -3   2   24.67    2.83
  -1   3   2   36.51    3.72
   1   3  -2   31.87    3.75
   0  -3   2   55.54    5.41
   0  -3  -2   54.59    5.36
   0  -3   2   51.50    6.36
   0   3   2   67.78    6.90
   0   3  -2   67.28    6.80
   1  -3   2    9.66    1.47
   1  -3   2   13.02    2.09
  -1  -3  -2   20.64    3.90
  -1  -3  -2   16.85    2.64
  -1  -3  -2   10.63    1.42
  -1   3  -2   19.90    3.16
  -1   3  -2   14.77    2.06
   1   3   2   18.63    2.59
  -2  -3  -2   17.40    1.94
  -2  -3  -2   16.08    2.97
   2  -3   2   16.56    1.98
  -2  -3  -2   23.43    3.92
  -2   3  -2   20.88    3.32
  -2   3  -2   18.64    2.24
   2   3   2   19.73    2.72
  -3  -3  -2    9.77    2.92
  -3  -3  -2   18.12    3.20
   3  -3   2   13.22    1.70
  -3   3  -2   16.25    2.86
   3   3   2   15.94    2.68
  -4  -3  -2   32.98    4.98
   4  -3   2   34.86    3.42
  -4  -3  -2   24.07    4.64
  -4   3  -2   50.81    5.91
   4   3   2   51.00    5.80
  -5  -3  -2    9.11    2.26
  -5  -3  -2    7.23    2.32
  -5  -3  -2    5.20    3.38
   5   3   2    9.42    2.31
  -5   3  -2   14.20    2.32
  -5   3  -2    8.30    2.39
  -5   3  -2   12.92    1.98
  -6  -3  -2   20.06    3.06
  -6  -3  -2   13.59    3.66
  -6   3  -2   16.74    2.56
  -6   3  -2   19.21    2.90
   6   3   2   20.25    3.32
  -6   3  -2   22.99    3.90
  -7  -3  -2    3.37    1.76
  -7  -3  -2    1.66    2.12
  -7   3  -2    2.22    2.28
  -7   3  -2    3.56    1.02
   7   3   2    1.84    1.71
  -7   3  -2    3.79    1.13
  -7   3  -2    4.21    1.60
  -8  -3  -2    8.80    2.26
  -8  -3  -2    5.37    2.64
   8   3   2   20.67    3.49
  -8   3  -2   16.56    2.10
  -8   3  -2   19.09    2.13
  -8   3  -2   12.08    1.69
  -8   3  -2   10.99    3.06
  -8   3  -2   13.37    2.40
  -9  -3  -2    8.96    2.26
  -9  -3  -2    3.42    2.52
   9   3   2    8.10    2.50
  -9   3  -2   12.29    3.56
  -9   3  -2    6.43    1.26
  -9   3  -2    6.65    1.65
  -9   3  -2    6.33    1.25
 -10  -3  -2   -1.18    1.70
 -10  -3  -2    1.55    1.31
 -10   3  -2    0.96    0.92
 -10   3  -2    3.29    0.86
 -10   3  -2   -0.17    1.04
 -11  -3  -2   -1.05    1.56
 -11   3  -2    2.28    1.16
 -11   3  -2    0.77    0.67
 -12   3  -2    1.97    0.88
 -12   4   2    0.72    0.61
 -11  -4   2    0.34    1.50
  11  -4  -2    0.56    2.12
 -11  -4   2    1.29    0.95
 -11   4   2    0.95    0.54
 -11   4   2    1.01    0.58
 -10  -4   2    1.78    1.30
  10  -4  -2   -0.57    1.75
 -10  -4   2   -0.38    1.60
 -10   4   2    2.58    0.80
 -10   4   2    0.92    0.66
 -10   4   2    1.86    1.29
  -9  -4   2    1.04    1.86
  -9  -4   2    5.32    1.63
  -9   4   2    7.72    1.30
  -9   4   2    3.75    1.58
  -9   4   2    8.09    1.33
  -8  -4   2    2.62    2.30
  -8  -4   2    1.15    1.38
  -8   4   2    2.45    1.20
  -8   4   2    4.78    1.68
  -8   4   2    3.40    3.28
  -8   4   2    3.35    0.94
  -8   4   2    2.58    0.94
   8   4  -2    4.73    2.23
   7  -4  -2   16.24    2.21
  -7  -4   2   14.23    3.71
  -7  -4   2   17.41    2.69
  -7   4   2   23.94    2.79
  -7   4   2   24.57    2.95
  -7   4   2   17.98    4.20
  -7   4   2   23.02    2.72
  -7   4   2   23.10    3.47
   7   4  -2   31.59    3.94
  -7   4   2   24.14    2.93
  -6  -4   2   11.65    2.25
   6  -4  -2   10.27    1.64
  -6  -4   2    4.95    2.92
  -6  -4   2   10.05    2.90
  -6   4   2   12.02    2.35
   6   4  -2   10.82    2.54
  -6   4   2   12.62    1.87
  -6   4   2   13.28    1.82
  -6   4   2   11.39    3.26
  -6   4   2   12.24    1.85
  -5  -4   2   13.52    2.32
   5  -4  -2   10.15    1.58
  -5  -4   2    5.53    2.23
  -5  -4   2    9.23    3.31
  -5   4   2    8.45    2.09
   5   4  -2   12.71    2.70
  -5   4   2   10.68    1.75
  -5   4   2   14.24    1.79
  -5   4   2    9.39    4.31
  -4  -4   2   10.37    2.48
   4  -4  -2    8.43    1.42
  -4  -4   2   11.20    2.20
   4  -4  -2   10.29    2.53
  -4  -4   2   12.37    4.21
  -4   4   2   21.25    2.45
   4   4  -2   14.20    2.70
  -4   4   2   14.90    3.51
  -4   4   2   14.50    2.62
  -4   4   2   17.14    2.19
  -3  -4   2    7.01    2.22
  -3  -4   2    7.45    2.93
   3  -4  -2    4.68    0.97
   3  -4  -2    4.43    2.18
  -3   4   2    7.51    2.65
  -3   4   2    8.30    1.76
   2  -4  -2   17.60    3.10
  -2  -4   2   19.96    3.67
  -2  -4   2   12.38    2.89
   2  -4  -2   14.40    1.84
   2   4  -2   19.04    2.81
  -2   4   2   14.11    3.92
   1  -4  -2   19.00    2.19
   1  -4  -2   12.97    3.07
  -1  -4   2   21.23    2.84
  -1  -4   2   18.49    3.21
  -1   4   2   24.60    3.43
  -1   4   2   29.22    4.48
   1   4  -2   24.43    3.20
   0  -4   2   14.85    2.06
   0  -4  -2   15.83    1.95
   0  -4  -2   21.09    3.55
   0  -4   2   15.38    2.70
   0  -4  -2   17.94    3.32
   0  -4   2   15.65    2.95
   0   4   2   22.88    3.15
   0   4  -2   30.53    4.57
   0   4  -2   20.26    2.91
  -1  -4  -2   34.93    4.67
   1  -4   2   30.46    4.09
   1  -4   2   19.67    3.32
  -1  -4  -2   27.43    3.86
   1  -4   2   23.90    2.92
  -1  -4  -2   28.63    2.93
  -1   4  -2   35.78    6.91
   1   4   2   41.60    4.33
  -1   4  -2   28.37    3.90
   2  -4   2   45.73    4.86
  -2  -4  -2   36.63    5.72
  -2  -4  -2   34.23    4.60
   2  -4   2   39.57    4.30
  -2  -4  -2   34.74    5.05
   2  -4   2   55.49    5.20
  -2   4  -2   45.37    5.75
   2   4   2   49.86    5.64
  -2   4  -2   53.95    6.20
  -3  -4  -2    6.42    2.48
   3  -4   2    6.92    1.32
  -3  -4  -2    5.64    2.30
  -3  -4  -2    1.37    2.15
   3   4   2    7.55    2.25
  -3   4  -2   16.66    3.29
  -3   4  -2   10.21    2.82
  -4  -4  -2    1.72    1.98
  -4  -4  -2    3.84    1.91
  -4  -4  -2    2.46    2.52
  -4   4  -2    2.11    1.43
   4   4   2    3.89    1.89
  -4   4  -2    1.78    2.07
  -4   4  -2    2.66    1.64
  -5  -4  -2    4.33    2.75
  -5  -4  -2    2.75    2.36
  -5  -4  -2    2.22    1.86
  -5   4  -2   -0.98    2.71
  -5   4  -2    5.85    1.66
  -5   4  -2    4.09    1.31
   5   4   2    1.77    1.93
  -5   4  -2    2.32    0.99
  -6  -4  -2    7.71    3.02
  -6  -4  -2   12.07    3.16
  -6   4  -2   27.11    5.20
   6   4   2   49.32    5.18
  -6   4  -2   36.80    4.26
  -6   4  -2   34.63    4.00
  -6   4  -2   32.44    3.84
  -7  -4  -2    2.95    2.53
  -7  -4  -2    9.98    2.48
  -7   4  -2    6.93    1.89
  -7   4  -2    6.04    1.24
  -7   4  -2    4.30    3.08
  -7   4  -2    8.27    1.36
   7   4   2    9.22    2.76
  -7   4  -2    5.37    1.28
  -8  -4  -2    2.04    1.60
  -8  -4  -2    0.09    2.09
  -8   4  -2    1.62    3.41
  -8   4  -2    3.73    1.06
  -8   4  -2    4.26    1.24
   8   4   2    5.45    3.07
  -8   4  -2    3.27    1.63
  -9  -4  -2    0.54    1.37
  -9  -4  -2   -0.33    1.89
  -9   4  -2    3.27    1.48
  -9   4  -2    3.38    0.91
  -9   4  -2    2.39    0.85
 -10  -4  -2    0.41    1.50
 -10   4  -2    1.63    1.09
 -10   4  -2    2.32    0.75
 -10   4  -2    5.00    0.85
 -11   4  -2    1.60    0.85
 -11   4  -2    1.37    0.56
 -10  -5   2   -0.50    0.83
 -10  -5   2    0.08    1.44
  10  -5  -2   -0.49    2.08
 -10   5   2   -0.03    0.48
 -10   5   2    1.16    0.92
 -10   5   2    0.07    0.43
  -9  -5   2   -0.34    1.82
   9  -5  -2   -0.85    1.78
  -9  -5   2   -0.83    1.06
  -9   5   2    0.46    0.56
  -9   5   2    0.50    0.62
  -9   5   2    0.60    1.07
   8  -5  -2   -0.08    1.91
  -8  -5   2   -0.61    1.41
  -8  -5   2    1.37    1.40
  -8   5   2    0.35    1.07
  -8   5   2   -0.46    0.50
  -8   5   2    1.40    0.76
  -8   5   2   -1.84    0.92
   7  -5  -2    7.68    2.40
  -7  -5   2    4.73    2.14
  -7  -5   2    0.78    1.81
  -7   5   2   10.88    1.59
  -7   5   2    8.91    1.70
  -7   5   2   10.11    1.68
  -7   5   2    5.28    1.83
  -7   5   2    9.00    1.31
   6  -5  -2    0.77    1.75
  -6  -5   2    0.94    1.73
   6  -5  -2    1.74    1.44
  -6  -5   2   -0.99    2.46
  -6  -5   2    1.29    1.39
  -6   5   2    0.84    0.80
  -6   5   2    1.55    0.91
  -6   5   2   -6.43    2.72
   6   5  -2    0.62    2.54
  -6   5   2    0.40    1.49
  -6   5   2    1.32    0.98
   5  -5  -2    6.61    2.52
  -5  -5   2    1.40    1.61
  -5  -5   2    1.12    1.78
   5  -5  -2    5.58    1.57
  -5   5   2    6.11    1.26
  -5   5   2    4.97    3.11
  -5   5   2    8.75    1.55
   5   5  -2    4.50    2.41
  -5   5   2    5.17    1.91
  -5   5   2    8.19    1.49
  -4  -5   2    2.92    2.35
  -4  -5   2    2.44    2.35
   4  -5  -2    2.47    2.13
   4  -5  -2    2.71    1.15
  -4  -5   2   -1.15    1.52
  -4   5   2    1.67    2.82
   4   5  -2   -1.61    2.75
  -4   5   2    1.56    1.04
  -4   5   2   -1.42    2.19
  -4   5   2    4.43    1.32
   3  -5  -2   25.98    4.28
  -3  -5   2   20.05    4.19
   3  -5  -2   24.13    3.01
  -3   5   2   21.56    3.71
  -3   5   2   29.31    3.48
   3   5  -2   34.26    4.45
  -3   5   2   37.22    4.25
  -3   5   2   25.69    5.16
  -2  -5   2   34.43    5.67
   2  -5  -2   29.91    5.18
   2  -5  -2   47.58    4.42
   2   5  -2   57.31    6.59
  -2   5   2   49.43    5.85
  -2   5   2   53.69    5.95
  -2   5   2   66.23    8.85
  -1  -5   2   -0.03    1.86
   1  -5  -2    2.03    1.17
   1  -5  -2    2.35    2.14
  -1  -5   2    0.93    1.88
  -1   5   2    0.61    2.74
   1   5  -2    4.46    2.24
  -1   5   2    3.73    1.57
   1   5  -2    1.39    3.01
   1   5  -2   -3.26    2.00
   0  -5  -2   31.63    3.37
   0  -5  -2   17.83    4.01
   0  -5   2   26.64    4.01
   0  -5   2   23.80    4.05
   0   5   2   35.88    6.26
   0   5   2   36.14    4.73
   0   5  -2   42.41    5.03
   0   5  -2   48.27    6.44
  -1  -5  -2   28.61    4.48
   1  -5   2   12.07    2.83
  -1   5  -2   31.84    4.15
  -1   5  -2   29.43    3.53
   1   5   2   29.24    4.08
   1   5   2   31.33    4.92
  -2  -5  -2    1.87    2.01
   2  -5   2    2.23    1.80
  -2  -5  -2    5.24    2.91
   2   5   2    6.85    2.26
  -2   5  -2    2.23    2.80
   2   5   2    8.21    2.93
  -2   5  -2    1.30    1.38
  -2   5  -2    4.06    1.91
  -3  -5  -2    2.43    2.13
  -3  -5  -2    0.96    2.00
   3  -5   2    3.52    1.71
  -3   5  -2    6.09    2.87
  -3   5  -2    4.48    2.99
   3   5   2    5.45    3.73
  -3   5  -2    9.66    1.90
  -3   5  -2    8.57    1.98
   4  -5   2    3.43    1.87
  -4  -5  -2    5.48    2.39
  -4  -5  -2    2.89    2.69
  -4  -5  -2    6.17    2.03
  -4   5  -2   11.01    3.60
   4   5   2   11.42    3.21
  -4   5  -2   11.13    1.99
  -4   5  -2    6.52    1.51
  -4   5  -2   11.66    2.35
   5  -5   2    2.56    1.68
  -5  -5  -2   -0.37    2.19
  -5  -5  -2    1.42    1.82
  -5  -5  -2    1.60    1.97
  -5   5  -2    3.65    1.05
   5   5   2    0.27    3.05
  -5   5  -2    2.04    1.92
  -5   5  -2    0.96    3.30
  -5   5  -2    2.80    1.31
  -6  -5  -2    0.17    2.15
  -6  -5  -2    2.85    1.70
   6  -5   2    0.60    1.59
  -6  -5  -2    0.23    2.08
  -6   5  -2    3.63    1.74
  -6   5  -2    3.30    1.19
   6   5   2    3.85    3.53
  -6   5  -2    2.54    0.99
  -6   5  -2    3.13    3.54
   7  -5   2    1.64    1.55
  -7  -5  -2    3.92    2.01
  -7  -5  -2   -0.31    1.74
  -7   5  -2    7.24    2.06
  -7   5  -2    7.12    1.67
  -7   5  -2    8.83    1.56
   8  -5   2    0.49    1.47
  -8  -5  -2    3.77    2.38
  -8   5  -2    3.63    0.90
  -8   5  -2    5.81    0.99
  -8   5  -2    2.91    1.31
  -9  -5  -2    1.95    1.95
   9  -5   2    0.68    1.33
  -9   5  -2    1.91    1.09
  -9   5  -2    1.12    0.62
  -9   5  -2    1.16    0.76
 -10   5  -2   -0.10    0.78
 -10   5  -2    0.47    0.53
 -10   5  -2    0.44    0.41
  -9   6   2    2.01    0.48
  -9   6   2    3.33    0.94
  -8  -6   2   -0.44    2.44
   8  -6  -2   -2.23    1.67
  -8   6   2    0.30    1.08
  -8   6   2    1.70    0.63
  -8   6   2    1.38    0.55
  -7  -6   2    3.23    2.16
   7  -6  -2    3.31    2.04
  -7   6   2   -0.60    0.63
  -7   6   2    0.98    1.15
  -7   6   2    0.56    0.45
  -7   6   2    1.21    0.79
  -6  -6   2   -1.59    2.12
  -6  -6   2    1.36    2.03
   6  -6  -2   -2.05    1.64
  -6  -6   2   -0.45    1.38
  -6   6   2    0.21    0.80
  -6   6   2    0.34    0.57
  -6   6   2    0.82    1.40
  -6   6   2    0.05    0.88
   5  -6  -2    2.37    1.98
  -5  -6   2    1.10    2.14
  -5  -6   2    0.32    1.70
  -5  -6   2   -0.04    2.24
  -5   6   2    2.69    0.85
  -5   6   2    2.71    1.16
  -5   6   2   -0.72    1.48
  -5   6   2    2.67    0.92
   4  -6  -2    2.92    1.99
  -4  -6   2    1.19    2.00
  -4  -6   2   -1.38    2.33
  -4   6   2    5.89    1.20
  -4   6   2    5.45    2.90
  -4   6   2    7.20    1.59
  -4   6   2    4.32    1.47
   3  -6  -2    3.77    2.83
   3  -6  -2    2.27    2.08
  -3  -6   2   -1.07    2.64
  -3  -6   2    1.52    2.07
   3   6  -2   -9.04    4.64
  -3   6   2   -0.71    1.33
  -3   6   2    1.90    4.20
  -3   6   2    2.47    0.85
  -3   6   2    4.56    1.51
  -2  -6   2   -0.56    1.64
   2  -6  -2    3.43    2.21
  -2   6   2    1.02    4.47
   2   6  -2    0.51    2.05
   2   6  -2    0.34    6.20
  -2   6   2    5.34    1.57
  -1  -6   2   -0.62    1.76
   1  -6  -2    2.08    2.41
  -1   6   2    1.65    6.29
   1   6  -2    0.53    4.18
   1   6  -2    0.18    1.85
  -1   6   2    0.21    1.46
  -1   6   2    0.86    0.88
   0  -6  -2    4.99    2.49
   0  -6   2    5.14    2.37
   0   6  -2    8.66    2.07
   0   6   2    8.89    4.71
   0   6  -2    3.63    4.16
   0   6   2    9.92    2.06
   0   6   2    9.16    1.57
   1  -6   2   10.16    2.85
  -1  -6  -2   11.53    3.33
  -1   6  -2   15.78    2.55
   1   6   2   15.96    2.62
   1   6   2   12.33    5.36
  -1   6  -2    7.67    4.34
   2  -6   2    2.88    2.18
  -2  -6  -2   -1.41    1.79
   2   6   2   -0.19    4.62
   2   6   2    2.16    1.83
  -2   6  -2    2.10    3.73
  -2   6  -2    3.35    1.60
  -2   6  -2    5.41    1.78
  -3  -6  -2    3.05    2.41
   3  -6   2    2.84    1.84
  -3   6  -2    4.05    1.34
   3   6   2   -1.28    2.97
  -3   6  -2   11.91    2.35
  -3   6  -2   10.84    4.63
   4  -6   2    1.83    1.77
  -4  -6  -2    0.96    1.81
  -4   6  -2    9.70    1.70
  -4   6  -2    4.35    1.24
  -5  -6  -2   -0.09    3.65
  -5  -6  -2   -0.67    1.70
   5  -6   2    2.30    1.96
  -5   6  -2    1.20    0.78
  -5   6  -2    2.41    1.08
  -5   6  -2    2.15    0.96
   6  -6   2    0.45    1.44
  -6  -6  -2   -1.96    3.28
  -6   6  -2    6.96    1.21
  -6   6  -2    7.23    1.18
  -6   6  -2    5.25    1.34
  -6   6  -2    2.59    1.64
  -6   6  -2    5.03    1.07
   7  -6   2   -0.08    1.24
  -7   6  -2    0.85    0.74
  -7   6  -2    0.59    0.70
  -7   6  -2   -1.56    1.27
  -8   6  -2    2.38    0.61
  -8   6  -2    2.20    0.59
  -8   6  -2    2.35    1.18
  -6   7   2    1.87    0.50
   5  -7  -2   -0.46    1.66
  -5  -7   2    0.92    1.55
  -5   7   2    0.84    0.46
  -5   7   2    2.15    0.62
  -4  -7   2   -0.02    1.46
   4  -7  -2    2.17    1.70
  -4   7   2    2.23    0.79
  -4   7   2    1.72    0.60
  -3  -7   2    4.25    2.40
   3  -7  -2    1.17    2.09
  -3   7   2    2.39    0.90
   3   7  -2    1.77    1.80
  -3   7   2    3.78    0.78
  -2  -7   2    0.82    1.77
   2  -7  -2    0.41    1.48
   2   7  -2    3.36    1.76
  -2   7   2    1.21    0.79
  -2   7   2    1.61    0.95
  -1  -7   2    0.75    1.39
   1  -7  -2   -0.13    1.64
  -1   7   2    0.95    1.58
   1   7  -2    0.62    1.55
  -1   7   2    0.86    1.07
   0  -7   2    1.85    1.99
   0  -7  -2    3.22    2.10
   0   7  -2    3.53    1.17
   0   7   2    7.89    1.53
   0   7  -2    7.18    1.83
   1  -7   2   -1.51    1.77
  -1  -7  -2   -0.80    1.38
  -1   7  -2    0.77    0.76
  -1   7  -2   -0.97    1.18
   1   7   2    1.20    1.28
  -2  -7  -2    2.82    2.01
   2  -7   2    3.34    1.66
  -2   7  -2    3.61    1.23
   2   7   2    3.28    1.42
  -3  -7  -2   -0.64    1.17
   3  -7   2    1.90    1.61
  -3   7  -2    3.91    1.27
   3   7   2    3.57    1.53
  -3   7  -2    4.59    1.03
  -4  -7  -2   -0.74    1.30
   4  -7   2    1.18    1.21
  -4   7  -2    1.65    0.99
  -4   7  -2    1.35    0.56
   5  -7   2   -0.62    1.33
  -5   7  -2    0.23    0.38
  -5   7  -2    1.22    0.59
  -6   7  -2    2.36    0.56
 -11   0   3    2.84    2.63
 -11   0   3    0.98    3.56
 -11   0   3    8.47    3.46
 -10   0   3    0.21    1.96
 -10   0   3    2.14    1.99
  10   0  -3    1.76    1.21
 -10   0   3    0.60    2.74
  -9   0   3   10.57    1.86
  -9   0   3    4.60    3.11
  -9   0   3   10.83    2.54
  -9   0   3   15.21    3.12
  -9   0   3   14.65    2.50
   8   0  -3   11.20    1.34
  -8   0   3   11.82    2.47
  -8   0   3   12.55    3.62
  -7   0   3    1.55    1.79
   7   0  -3    0.15    0.21
  -7   0   3   -0.05    1.27
  -6   0   3    1.12    1.19
  -5   0   3   24.53    3.45
  -5   0   3   22.57    3.27
  -4   0   3  303.20   29.09
  -3   0   3  213.92   20.57
   2   0  -3  255.28   24.88
  -2   0   3  273.09   24.98
   2   0  -3  256.64   24.88
   1   0  -3    4.15    0.50
   1   0  -3    4.00    0.45
   0   0  -3    0.38    0.31
   0   0  -3    0.20    0.24
  -1   0  -3    2.38    0.66
  -1   0  -3    1.38    0.32
  -2   0  -3  182.19   17.51
  -2   0  -3  181.13   17.32
  -3   0  -3  161.65   19.24
  -3   0  -3  224.45   18.78
  -4   0  -3   18.24    2.39
  -4   0  -3   18.48    3.85
  -5   0  -3   29.05    4.64
  -5   0  -3   33.44    3.75
  -6   0  -3    1.31    1.44
  -6   0  -3    0.43    1.92
  -7   0  -3    3.66    2.90
  -7   0  -3    9.47    1.48
  -7   0  -3    6.92    2.21
  -8   0  -3    3.48    2.52
  -8   0  -3    4.25    1.52
  -8   0  -3    4.90    2.17
  -8   0  -3    1.92    2.71
  -9   0  -3    3.31    2.29
  -9   0  -3    5.00    1.78
 -10   0  -3    7.66    1.62
 -11   0  -3    0.33    1.06
 -12   0  -3    0.69    1.10
 -13   1   3    3.38    1.33
 -12  -1   3    1.46    1.31
 -12  -1   3    0.73    3.06
 -12   1   3    1.66    1.22
 -11  -1   3    1.91    2.29
 -11  -1   3    4.47    1.91
 -11   1   3    5.46    2.12
 -10  -1   3   14.32    2.59
 -10  -1   3   10.06    3.67
 -10  -1   3   13.57    1.88
 -10   1   3   14.25    2.56
  10   1  -3   21.16    2.69
 -10   1   3   19.01    2.32
 -10   1   3   20.33    2.26
 -10   1   3   13.00    3.53
  -9  -1   3    9.84    1.99
  -9  -1   3   10.84    1.58
  -9  -1   3    7.12    3.62
  -9   1   3    9.98    1.76
  -9   1   3   17.90    2.01
  -9   1   3   18.40    4.84
   9   1  -3   14.15    2.19
  -9   1   3   15.54    2.52
  -8  -1   3    2.30    2.06
  -8  -1   3    2.84    1.16
  -8  -1   3    3.20    1.60
  -8   1   3    4.08    1.04
  -8   1   3    0.98    3.04
   8   1  -3    3.76    1.17
  -8   1   3    4.16    1.22
  -8   1   3    2.52    1.89
  -8   1   3    4.00    1.63
   7  -1  -3    3.59    0.55
  -7  -1   3    4.34    2.08
   7  -1  -3    3.52    0.68
  -7   1   3    1.84    1.47
   7   1  -3    3.12    1.00
  -6  -1   3  121.11   11.71
   6  -1  -3  107.17   10.65
   6  -1  -3  107.36   10.68
   6   1  -3  119.83   10.74
   6   1  -3   97.90   10.88
  -6   1   3  117.04   11.21
   5  -1  -3   78.69    7.71
   5  -1  -3   82.08    7.68
   5   1  -3   89.62    9.53
   5   1  -3  109.60    9.40
  -5   1   3   93.58    9.78
   4  -1  -3    5.64    0.69
   4  -1  -3    6.37    0.64
   4   1  -3    8.61    1.20
   4   1  -3    9.01    0.97
  -4   1   3    6.74    1.45
   3  -1  -3   36.36    3.69
   3  -1  -3   39.16    3.64
   3   1  -3   35.61    3.89
  -3   1   3   45.50    4.17
   3   1  -3   39.12    3.98
   2  -1  -3  807.52   76.87
  -2   1   3 1000.00   95.27
   2   1  -3  993.72   94.86
   1  -1  -3   80.63    7.72
  -1   1   3   83.66    7.63
   1   1  -3   73.81    7.60
   0   1  -3  867.13   80.85
   0   1  -3  832.15   80.97
  -1  -1  -3   71.36    6.86
  -1   1  -3   75.43    7.49
  -1   1  -3   75.89    7.30
  -2  -1  -3   20.57    2.06
  -2   1  -3   20.49    2.57
  -2   1  -3   23.11    2.22
  -3  -1  -3   79.36    8.58
  -3   1  -3  103.58   10.29
  -4  -1  -3  156.37   15.39
  -4   1  -3  149.15   14.71
  -5  -1  -3   21.77    4.35
  -5  -1  -3   20.33    2.87
  -5   1  -3   20.94    2.79
  -5   1  -3   19.31    2.29
  -6  -1  -3    0.08    1.82
  -6   1  -3    2.28    0.94
  -6   1  -3    2.27    1.53
  -7  -1  -3   21.90    4.86
  -7   1  -3   25.28    3.62
  -8  -1  -3    1.04    1.58
  -8  -1  -3   -1.50    1.65
  -8   1  -3    0.72    1.29
  -8   1  -3   -0.05    2.84
  -8   1  -3    0.49    0.73
  -8   1  -3    0.61    1.15
  -9  -1  -3   16.43    3.23
  -9  -1  -3   15.37    3.13
  -9   1  -3   13.83    3.15
  -9   1  -3   17.80    2.65
 -10  -1  -3    0.11    2.04
 -10  -1  -3    1.13    2.67
  10   1   3   -0.29    1.84
 -10   1  -3    1.83    1.38
 -10   1  -3    4.90    1.51
 -10   1  -3    1.30    2.62
 -11   1  -3    1.36    1.08
 -12   1  -3    1.67    1.02
 -13   2   3    0.36    0.76
 -12  -2   3   -0.43    1.14
 -12  -2   3   -0.02    2.10
 -12   2   3    1.03    1.04
 -11  -2   3    3.05    2.62
 -11   2   3    7.62    1.23
 -11   2   3    6.26    1.21
 -10  -2   3    1.58    2.34
 -10  -2   3    2.72    1.43
 -10   2   3    3.51    1.45
 -10   2   3    3.64    1.04
 -10   2   3    4.61    3.46
  10   2  -3    3.32    1.57
 -10   2   3    3.18    1.00
  -9  -2   3   31.39    5.14
  -9  -2   3   25.18    3.13
   9   2  -3   37.66    3.96
  -9   2   3   33.52    3.61
  -9   2   3   30.45    3.45
  -9   2   3   32.55    3.86
  -9   2   3   23.23    4.39
  -8  -2   3    9.39    2.30
  -8  -2   3   17.91    2.67
   8  -2  -3   15.48    1.75
  -8  -2   3   15.51    3.74
  -8  -2   3   14.71    2.03
  -8   2   3   14.33    3.09
  -8   2   3   21.17    2.34
  -8   2   3   14.78    2.11
  -8   2   3   17.50    2.67
  -8   2   3   21.13    2.38
   8   2  -3   15.40    2.60
   7  -2  -3   15.76    1.83
  -7  -2   3   22.21    3.62
  -7  -2   3   14.74    3.47
  -7  -2   3   17.59    2.23
  -7   2   3   17.31    3.13
  -7   2   3   24.38    2.59
  -7   2   3   18.09    2.37
   7   2  -3   22.62    2.76
  -6  -2   3   10.97    2.59
   6   2  -3   11.57    1.79
  -6   2   3    3.08    1.68
  -5  -2   3   41.44    8.05
  -5  -2   3   57.37    5.95
   5  -2  -3   47.90    4.93
   5   2  -3   59.56    5.66
  -5   2   3   48.05    5.77
   4  -2  -3    1.40    0.42
  -4   2   3    1.57    1.23
   4   2  -3    0.68    0.82
  -3  -2   3  136.55   12.79
   3  -2  -3  119.91   12.27
   3   2  -3  136.89   13.33
  -2  -2   3   42.48    4.59
  -2   2   3   44.11    5.18
   2   2  -3   52.94    4.98
   1  -2  -3   73.49    7.11
   1   2  -3   89.20    8.41
  -1   2   3   82.12    8.40
   0  -2  -3  148.85   14.27
   0   2  -3  171.04   17.14
   0   2   3  185.71   17.29
   1  -2   3  148.43   14.60
  -1  -2  -3  154.97   14.55
   1   2   3  174.06   16.04
  -1   2  -3  160.85   15.76
  -1   2  -3  157.44   16.05
  -2  -2  -3   16.50    1.72
   2  -2   3   13.57    1.90
  -2  -2  -3   21.05    3.22
   2   2   3   20.02    2.59
  -2   2  -3   18.03    2.59
  -2   2  -3   13.59    1.75
  -3  -2  -3   29.28    3.99
  -3  -2  -3   31.81    3.28
   3   2   3   33.32    4.10
  -3   2  -3   36.39    4.10
  -4  -2  -3   34.86    4.49
  -4  -2  -3   30.23    5.32
   4   2   3   35.23    4.69
  -4   2  -3   43.04    4.37
  -4   2  -3   44.62    4.75
  -5  -2  -3   65.08    7.66
   5   2   3   83.50    9.44
  -5   2  -3   99.70    9.53
  -5   2  -3   89.33    8.96
  -6  -2  -3    5.47    1.87
  -6  -2  -3    1.75    2.09
  -6   2  -3    3.15    1.27
  -6   2  -3    2.61    1.74
   6   2   3    1.79    1.44
  -7  -2  -3    9.44    2.22
  -7  -2  -3    4.86    2.64
  -7   2  -3   10.14    1.63
  -7   2  -3   10.88    2.55
  -7   2  -3   10.76    1.99
  -7   2  -3   11.63    1.70
   7   2   3    6.41    2.12
  -8  -2  -3    6.11    1.97
  -8  -2  -3    1.07    1.99
  -8   2  -3    3.69    2.36
  -8   2  -3    7.84    1.43
  -8   2  -3    4.80    1.81
  -8   2  -3    7.07    1.37
  -8   2  -3    5.31    1.11
   8   2   3    2.61    2.30
  -9  -2  -3   13.58    3.99
   9   2   3   29.80    4.85
  -9   2  -3   39.30    3.90
  -9   2  -3   39.18    4.25
  -9   2  -3   28.61    5.25
 -10  -2  -3    4.88    1.97
 -10  -2  -3    0.31    2.13
 -10   2  -3    3.42    1.48
 -10   2  -3    4.15    1.52
 -11   2  -3   -1.53    0.92
 -12   2  -3    2.40    0.91
 -13   3   3    0.52    0.63
 -12  -3   3    0.20    1.11
 -12  -3   3    0.74    2.29
 -12   3   3    1.33    0.81
 -12   3   3    0.14    0.78
 -11  -3   3    0.17    1.69
 -11  -3   3    0.85    1.25
 -11   3   3    2.21    1.15
 -11   3   3    2.12    0.77
 -11   3   3    4.03    0.85
 -10  -3   3    1.45    2.02
 -10  -3   3    6.02    1.93
 -10   3   3    9.44    1.45
 -10   3   3    9.32    2.03
 -10   3   3   10.01    1.57
  -9  -3   3   13.08    3.62
  -9  -3   3   15.02    2.51
  -9   3   3   29.63    3.54
   9   3  -3   30.53    3.90
  -9   3   3   23.26    4.61
  -9   3   3   29.54    3.27
  -9   3   3   25.95    3.11
  -8  -3   3    5.02    1.63
   8  -3  -3    5.29    1.08
  -8  -3   3    3.14    2.14
   8   3  -3    8.17    1.93
  -8   3   3    6.31    1.38
  -8   3   3    6.83    1.39
  -8   3   3    6.40    3.49
  -8   3   3   10.12    2.08
  -8   3   3    7.55    1.29
  -7  -3   3    1.30    1.74
  -7  -3   3    6.80    1.45
   7  -3  -3    5.09    0.97
  -7  -3   3    6.37    1.39
  -7  -3   3    4.86    1.56
  -7   3   3    7.85    2.70
  -7   3   3    6.01    1.76
  -7   3   3    6.91    1.07
  -7   3   3    9.55    1.40
  -7   3   3   11.06    1.52
  -7   3   3    8.72    1.46
   7   3  -3    7.17    2.06
  -6  -3   3   -0.49    0.94
  -6  -3   3    2.34    1.15
  -6  -3   3    0.72    1.47
  -6  -3   3   -1.34    2.65
  -6  -3   3   -0.49    1.41
   6  -3  -3    0.08    0.58
  -6   3   3    1.05    0.86
  -6   3   3    0.61    0.83
   6   3  -3    1.85    1.36
  -6   3   3    2.19    1.18
  -6   3   3    0.49    1.38
  -6   3   3    1.53    1.73
  -5  -3   3   13.92    2.89
  -5  -3   3   12.80    3.43
  -5   3   3   24.11    3.06
  -5   3   3   13.76    2.94
   4  -3  -3    7.99    1.13
  -4  -3   3    5.56    2.65
  -4  -3   3    4.26    1.70
  -4   3   3    7.40    1.95
   4   3  -3    5.43    1.49
   3  -3  -3   30.11    3.29
  -3  -3   3   37.67    4.96
  -3  -3   3   30.61    3.90
  -3   3   3   34.23    4.82
   3   3  -3   38.98    4.21
  -2  -3   3   20.95    2.65
   2  -3  -3   16.62    1.98
  -2   3   3   26.89    3.64
  -1  -3   3   22.19    2.78
   1  -3  -3   21.53    2.31
  -1   3   3   26.88    3.01
   1   3  -3   25.51    3.00
   0  -3  -3   26.93    2.90
   0  -3   3   30.70    3.37
   0  -3   3   26.54    2.98
   0   3   3   37.32    4.23
   0   3  -3   38.85    4.06
   1  -3   3   11.48    1.56
  -1  -3  -3   11.74    1.44
  -1  -3  -3   14.69    2.75
  -1  -3  -3   11.30    2.97
   1   3   3   13.03    2.42
  -1   3  -3   13.56    2.57
  -1   3  -3   10.20    1.57
  -2  -3  -3   52.57    7.54
  -2  -3  -3   33.32    3.45
   2  -3   3   32.50    3.51
  -2  -3  -3   31.71    4.27
  -2   3  -3   36.68    3.92
  -2   3  -3   38.75    4.65
   2   3   3   37.76    4.39
  -3  -3  -3   13.20    3.49
  -3  -3  -3    9.28    2.92
   3   3   3   14.54    2.68
  -3   3  -3   13.16    2.84
  -4  -3  -3    9.21    2.79
  -4  -3  -3    8.43    3.04
  -4   3  -3   16.45    2.95
   4   3   3   14.98    2.96
  -5  -3  -3   10.43    3.01
  -5  -3  -3    5.25    2.93
  -5  -3  -3   12.46    2.64
  -5   3  -3    8.90    2.36
  -5   3  -3    8.43    2.11
   5   3   3    9.27    2.36
  -5   3  -3    9.61    1.91
  -6  -3  -3    8.42    3.17
  -6  -3  -3   10.38    2.49
   6   3   3   10.63    2.54
  -6   3  -3   11.53    2.95
  -6   3  -3    8.77    1.88
  -6   3  -3    8.70    1.75
  -7  -3  -3    5.17    1.92
  -7  -3  -3    2.45    2.28
  -7   3  -3    9.42    1.58
  -7   3  -3    7.97    1.58
  -7   3  -3    8.36    1.97
   7   3   3   10.53    3.30
  -8  -3  -3    2.31    1.81
  -8  -3  -3    0.37    2.01
  -8   3  -3    5.46    2.83
  -8   3  -3    1.43    0.96
   8   3   3    3.69    2.23
  -8   3  -3    2.86    0.86
  -8   3  -3    1.72    1.02
  -8   3  -3   -0.53    1.25
  -9  -3  -3   12.14    2.98
   9   3   3   14.78    3.13
  -9   3  -3   11.97    1.71
  -9   3  -3    6.28    3.44
  -9   3  -3   12.11    2.37
 -10  -3  -3   -0.10    2.07
 -10   3  -3    3.58    0.94
 -10   3  -3    2.26    1.20
 -11   3  -3    2.30    0.76
 -11   3  -3    1.86    1.09
 -12   3  -3   -0.03    0.62
 -12  -4   3    2.16    0.86
 -12   4   3    7.73    1.38
 -11  -4   3   -0.42    0.95
 -11  -4   3    0.22    1.43
 -11   4   3    1.84    0.56
 -11   4   3    0.82    0.78
 -11   4   3    0.91    1.00
 -10  -4   3    1.09    1.61
  10  -4  -3    4.69    2.23
 -10  -4   3    4.85    1.45
 -10   4   3    2.39    1.26
 -10   4   3    6.64    1.06
 -10   4   3    5.56    1.09
  -9  -4   3    0.93    1.19
   9  -4  -3    0.81    1.96
  -9  -4   3    0.46    1.70
  -9   4   3    4.28    1.54
  -9   4   3    4.48    1.65
  -9   4   3    3.58    1.04
   8  -4  -3    3.64    1.23
  -8  -4   3    0.28    1.61
  -8  -4   3    4.08    1.70
  -8   4   3    4.55    1.56
  -8   4   3    3.43    1.00
  -8   4   3    3.35    0.92
   8   4  -3    4.49    2.04
  -8   4   3    5.20    1.21
  -8   4   3    1.90    3.30
   7  -4  -3   35.87    3.88
  -7  -4   3   20.68    7.42
  -7  -4   3   38.34    4.44
   7   4  -3   61.77    6.16
  -7   4   3   49.69    5.22
  -7   4   3   45.63    5.56
  -7   4   3   52.79    5.66
  -7   4   3   47.72    5.25
  -7   4   3   46.80    6.68
   6  -4  -3    2.58    0.83
  -6  -4   3    0.72    2.68
  -6  -4   3    3.75    2.07
  -6  -4   3    4.84    1.72
   6   4  -3    6.33    2.15
  -6   4   3    8.52    3.02
  -6   4   3    6.01    1.20
  -6   4   3    5.55    1.22
  -6   4   3    7.11    1.38
  -6   4   3    4.00    1.70
  -5  -4   3    5.68    1.87
   5  -4  -3    3.43    0.93
  -5  -4   3    5.71    2.20
  -5  -4   3    4.54    2.67
   5  -4  -3    8.62    2.45
  -5   4   3    5.47    1.21
  -5   4   3    5.50    1.86
   5   4  -3    6.98    1.95
  -5   4   3    7.94    1.38
  -5   4   3    9.28    1.47
  -5   4   3    5.03    2.47
  -4  -4   3    3.07    1.69
  -4  -4   3    1.96    2.13
   4  -4  -3    6.64    2.54
   4  -4  -3    4.89    0.99
  -4  -4   3    8.07    2.21
  -4   4   3    9.93    1.53
  -4   4   3    9.52    1.66
   4   4  -3   10.76    2.32
  -4   4   3    7.70    2.57
  -3  -4   3    3.49    1.67
   3  -4  -3    3.74    1.97
  -3  -4   3    1.90    1.98
   3  -4  -3    2.02    0.77
  -3   4   3    3.54    1.38
   3   4  -3    5.91    1.68
  -3   4   3    0.54    2.07
   2  -4  -3    2.52    1.87
   2  -4  -3    2.54    0.77
  -2  -4   3    0.61    1.87
  -2  -4   3    0.83    1.27
   2   4  -3    2.33    1.80
  -2   4   3    1.74    1.37
  -1  -4   3   12.96    2.78
   1  -4  -3   14.54    1.72
   1  -4  -3   13.01    2.82
  -1  -4   3   10.96    2.32
  -1   4   3   26.62    4.25
   1   4  -3   16.14    2.60
   0  -4  -3    1.46    0.72
   0  -4   3    2.25    1.51
   0  -4   3    1.42    1.50
   0  -4  -3    3.10    2.11
   0   4  -3    1.08    2.46
   0   4  -3    1.91    1.36
   0   4   3    2.38    1.87
  -1  -4  -3   18.47    2.01
  -1  -4  -3   17.18    3.46
   1  -4   3   12.89    2.62
  -1  -4  -3   10.65    3.11
   1  -4   3   14.10    2.61
  -1   4  -3   19.62    3.64
  -1   4  -3   14.40    2.20
  -2  -4  -3    6.24    2.57
  -2  -4  -3    9.96    2.68
   2   4   3   12.17    2.85
  -2   4  -3   20.32    2.92
  -2   4  -3   24.99    4.04
  -3  -4  -3   11.06    3.15
   3  -4   3   21.01    3.11
  -3  -4  -3   17.43    2.95
  -3  -4  -3   15.74    3.77
   3   4   3   32.05    4.25
  -3   4  -3   25.88    3.49
  -3   4  -3   19.16    4.07
  -4  -4  -3    3.64    1.82
  -4  -4  -3    6.78    2.93
  -4  -4  -3    5.42    2.60
  -4   4  -3    3.18    2.16
   4   4   3    4.34    2.24
  -4   4  -3    0.56    1.55
  -4   4  -3    2.00    1.59
  -5  -4  -3   23.32    3.18
  -5  -4  -3    6.00    3.04
  -5   4  -3   26.71    4.71
  -5   4  -3   32.03    3.78
  -5   4  -3   31.69    3.80
  -6  -4  -3    1.81    2.60
  -6  -4  -3   -0.40    2.14
  -6   4  -3   -0.02    1.41
   6   4   3    3.33    2.41
  -6   4  -3    0.59    2.50
  -6   4  -3    0.31    2.19
  -6   4  -3    1.57    1.05
  -7  -4  -3   10.59    2.66
  -7   4  -3    4.74    3.51
  -7   4  -3    9.65    2.09
   7   4   3   13.14    3.36
  -7   4  -3   11.55    1.68
  -7   4  -3    9.22    1.49
  -8  -4  -3    3.71    2.05
  -8  -4  -3    1.46    2.17
  -8   4  -3    2.69    1.43
  -8   4  -3    2.45    0.92
  -8   4  -3    3.51    0.98
  -8   4  -3    3.99    1.04
  -9  -4  -3   -0.83    1.88
  -9   4  -3    1.09    0.80
  -9   4  -3    2.35    0.79
  -9   4  -3    0.99    1.24
 -10  -4  -3    1.04    1.41
 -10   4  -3    0.42    0.71
 -10   4  -3   -1.27    0.96
 -10   4  -3    1.22    0.80
 -11   4  -3    1.34    0.54
 -11   4  -3    1.02    0.66
 -10  -5   3   -0.35    0.88
 -10  -5   3    0.63    1.47
 -10   5   3    1.02    0.47
 -10   5   3    0.71    0.53
 -10   5   3    1.22    0.92
  -9  -5   3    2.89    1.25
  -9  -5   3    0.50    2.12
   9  -5  -3   -0.19    2.22
  -9   5   3    3.07    0.76
  -9   5   3    3.20    0.83
  -9   5   3    0.81    0.99
  -8  -5   3    0.14    1.60
  -8  -5   3    0.17    1.23
   8  -5  -3    0.28    1.99
  -8   5   3    0.50    1.29
  -8   5   3    0.55    0.58
  -8   5   3    0.02    0.91
  -8   5   3    0.78    0.73
  -7  -5   3    0.75    1.72
  -7  -5   3    4.15    2.17
   7  -5  -3    3.07    2.33
  -7   5   3    3.21    1.73
  -7   5   3    7.40    1.20
  -7   5   3    2.83    1.09
  -7   5   3    5.95    0.95
  -7   5   3    5.62    1.30
   6  -5  -3    3.67    2.10
  -6  -5   3    2.08    1.43
   6  -5  -3    4.03    1.52
  -6  -5   3    4.14    2.20
  -6  -5   3    2.96    2.92
  -6   5   3   12.19    1.76
  -6   5   3   11.78    1.75
  -6   5   3    8.34    3.99
  -6   5   3    5.44    1.97
  -6   5   3   10.63    1.59
   6   5  -3   14.90    3.23
   5  -5  -3    2.01    2.15
  -5  -5   3    5.29    2.76
  -5  -5   3    2.49    2.03
  -5  -5   3    3.42    1.78
   5  -5  -3    2.33    1.24
  -5   5   3    3.82    1.09
  -5   5   3    0.90    3.25
  -5   5   3    2.31    1.27
   5   5  -3    3.84    2.26
  -5   5   3    2.93    1.10
  -5   5   3    4.26    1.77
  -4  -5   3    1.91    2.34
   4  -5  -3   -0.23    1.10
  -4  -5   3    3.24    2.24
   4  -5  -3    1.99    2.01
  -4  -5   3   -0.61    1.64
   4   5  -3   -0.37    2.33
  -4   5   3    0.17    2.78
  -4   5   3    1.38    1.08
  -4   5   3    2.26    1.75
  -4   5   3    1.71    0.92
  -4   5   3    1.52    1.34
   3  -5  -3    7.93    1.45
   3  -5  -3    0.75    2.14
  -3  -5   3    3.34    2.35
  -3  -5   3   -0.72    2.75
  -3  -5   3    3.85    2.19
  -3   5   3    7.93    2.45
  -3   5   3    6.00    2.04
  -3   5   3    6.33    1.21
   3   5  -3    8.98    3.73
  -3   5   3    4.04    2.93
  -3   5   3    6.39    1.51
  -2  -5   3   11.48    3.08
   2  -5  -3   21.52    3.69
  -2  -5   3   14.99    3.19
   2   5  -3   30.25    4.34
  -2   5   3   23.61    4.94
  -2   5   3   29.37    3.54
  -2   5   3   27.45    3.59
   1  -5  -3    0.47    1.16
  -1  -5   3    3.04    1.95
   1  -5  -3    0.57    2.15
  -1  -5   3   -0.71    1.89
   1   5  -3    0.37    2.08
  -1   5   3    2.77    1.46
  -1   5   3    3.09    3.12
   1   5  -3    0.03    2.08
   0  -5   3   15.25    3.18
   0  -5   3   18.23    3.44
   0  -5  -3   17.34    2.54
   0  -5  -3   14.31    3.56
   0   5   3   25.93    3.69
   0   5  -3   30.21    4.06
   1  -5   3    7.89    2.57
   1  -5   3    8.81    2.61
  -1  -5  -3   11.82    3.16
  -1   5  -3   17.48    2.79
  -1   5  -3    8.71    1.95
  -1   5  -3   10.75    3.64
   1   5   3   14.21    2.44
  -2  -5  -3    2.61    3.08
  -2  -5  -3    0.82    2.00
   2  -5   3    1.36    1.60
  -2   5  -3    4.84    1.91
   2   5   3    1.03    1.85
  -2   5  -3    3.40    2.93
   2   5   3    0.00    2.89
  -2   5  -3    4.68    1.32
   3  -5   3    3.19    1.79
  -3  -5  -3    3.14    2.09
  -3  -5  -3    2.87    3.06
  -3   5  -3    6.23    1.43
  -3   5  -3    4.51    3.36
   3   5   3   12.19    3.75
  -3   5  -3   14.15    2.38
  -4  -5  -3   -0.83    2.64
  -4  -5  -3   -0.30    1.96
   4  -5   3    0.48    1.48
  -4   5  -3   -0.20    2.44
  -4   5  -3    4.55    1.59
   4   5   3    1.75    2.96
  -4   5  -3    3.21    1.03
  -4   5  -3    3.21    2.52
  -5  -5  -3    1.83    2.43
  -5  -5  -3    4.38    1.95
   5  -5   3    3.98    1.86
  -5  -5  -3    2.36    1.98
  -5   5  -3   13.51    2.07
  -5   5  -3    9.24    3.58
  -5   5  -3   10.09    1.76
  -5   5  -3   11.66    2.37
   5   5   3   12.07    4.25
   6  -5   3    6.49    2.23
  -6  -5  -3    6.06    3.01
  -6   5  -3    8.03    4.36
  -6   5  -3   12.57    2.05
  -6   5  -3   18.80    2.51
  -6   5  -3   20.10    3.18
   7  -5   3    6.45    2.17
  -7  -5  -3    0.47    2.25
  -7   5  -3    4.20    1.02
  -7   5  -3    6.44    1.16
  -7   5  -3    5.56    1.17
  -7   5  -3    3.68    1.48
  -8  -5  -3    1.67    2.09
   8  -5   3    0.34    1.47
  -8   5  -3    2.68    1.33
  -8   5  -3    2.68    0.94
  -8   5  -3    5.25    0.90
  -9  -5  -3    0.94    1.63
  -9   5  -3    0.37    0.95
  -9   5  -3    2.92    0.77
  -9   5  -3    3.25    0.72
 -10   5  -3    0.29    0.76
 -10   5  -3    1.21    0.46
 -10   5  -3    0.79    0.79
  -9   6   3   -0.01    0.80
  -9   6   3    0.26    0.37
   8  -6  -3    1.67    2.21
  -8  -6   3    0.97    2.16
  -8   6   3    0.73    0.48
  -8   6   3    0.34    1.04
  -7  -6   3    1.79    1.17
   7  -6  -3    2.02    2.14
  -7  -6   3   -1.13    1.75
  -7   6   3   -0.10    1.23
  -7   6   3    1.07    0.71
  -7   6   3    0.96    0.60
  -7   6   3    0.07    0.65
  -6  -6   3    0.96    1.40
  -6  -6   3   -0.60    2.03
  -6  -6   3    0.68    2.15
   6  -6  -3    1.38    1.97
  -6   6   3    1.04    0.79
  -6   6   3    1.19    0.67
  -6   6   3    0.35    0.54
  -6   6   3    1.10    0.88
  -6   6   3    0.23    1.33
  -5  -6   3    3.07    1.75
   5  -6  -3    0.01    1.87
  -5  -6   3    0.48    2.19
  -5  -6   3    0.80    1.94
  -5   6   3    1.86    1.64
  -5   6   3    3.87    0.90
  -5   6   3    3.11    1.01
  -5   6   3    4.50    1.09
  -4  -6   3    2.59    2.34
   4  -6  -3    0.76    1.87
  -4  -6   3   -2.24    1.98
  -4   6   3    2.18    1.77
  -4   6   3    3.58    1.63
  -4   6   3    6.36    1.16
  -4   6   3    9.67    1.50
   3  -6  -3    3.81    2.57
  -3  -6   3    5.12    2.62
  -3  -6   3    1.59    1.96
  -3   6   3    8.25    4.63
   3   6  -3    3.11    4.77
  -3   6   3    7.48    1.35
  -3   6   3   12.05    1.93
  -2  -6   3    9.25    2.92
   2  -6  -3    4.73    2.46
  -2  -6   3    9.86    4.60
  -2   6   3   26.08    6.60
  -2   6   3   20.29    2.34
  -2   6   3   18.96    2.70
   2   6  -3    8.09    5.89
   2   6  -3   16.78    3.17
  -1  -6   3    1.79    2.23
   1  -6  -3    3.38    2.13
   1   6  -3    4.82    1.98
  -1   6   3    1.53    4.25
  -1   6   3    2.62    1.10
  -1   6   3    4.60    1.58
   1   6  -3    2.49    4.62
   0  -6   3    1.82    2.04
   0  -6  -3    1.40    1.99
   0   6   3    3.17    1.66
   0   6  -3   -1.84    3.95
   0   6  -3    1.70    1.79
   0   6   3   -0.90    4.66
   1  -6   3    6.00    2.57
  -1  -6  -3    2.81    2.19
  -1   6  -3   10.26    2.33
   1   6   3    3.32    4.66
  -1   6  -3   -2.79    6.77
   2  -6   3    5.78    2.44
  -2  -6  -3   -1.76    1.61
  -2   6  -3    5.46    1.66
   2   6   3   -1.43    4.48
  -2   6  -3    3.60    1.77
  -2   6  -3    0.57    3.84
   2   6   3    2.02    1.74
   3  -6   3    0.05    1.65
  -3  -6  -3   -0.50    1.81
  -3   6  -3   -0.69    1.76
  -3   6  -3    2.11    1.42
   3   6   3    1.43    1.71
  -4  -6  -3    7.70    2.86
   4  -6   3    3.96    1.72
  -4   6  -3   12.71    1.86
  -4   6  -3   13.98    2.65
   5  -6   3    4.53    2.13
  -5  -6  -3    1.96    2.31
  -5   6  -3    5.75    1.30
  -5   6  -3    3.57    1.02
   6  -6   3    0.84    1.47
  -6   6  -3    1.25    0.75
  -6   6  -3    0.62    1.58
  -6   6  -3    2.86    0.83
  -6   6  -3    2.63    0.97
   7  -6   3    1.47    1.38
  -7   6  -3   -0.53    0.54
  -7   6  -3   -0.37    1.37
  -7   6  -3    0.04    0.48
  -8   6  -3    0.71    0.46
  -8   6  -3    0.34    0.52
  -8   6  -3   -1.54    1.07
  -6   7   3    5.94    0.88
   5  -7  -3   -0.36    1.64
  -5  -7   3   -1.97    1.60
  -5   7   3    0.29    0.44
  -5   7   3    0.49    0.57
  -4  -7   3    1.67    1.97
   4  -7  -3    0.31    1.73
  -4   7   3    0.94    0.71
  -4   7   3    0.93    0.53
   3  -7  -3   -1.22    1.60
  -3  -7   3    0.82    1.76
   3   7  -3    6.12    3.01
  -3   7   3    2.81    0.93
  -3   7   3    2.66    0.72
  -2  -7   3    0.59    1.49
   2  -7  -3   -0.51    1.65
  -2   7   3    3.13    1.04
   2   7  -3   -0.18    1.79
  -2   7   3    1.69    0.78
  -1  -7   3    0.59    1.66
   1  -7  -3    2.57    1.63
   1   7  -3    9.59    2.46
  -1   7   3    8.49    1.64
   0  -7   3    0.29    1.73
   0  -7  -3   -0.52    1.31
   0   7   3    1.39    1.02
   0   7  -3    2.44    1.52
  -1  -7  -3    1.45    1.61
   1  -7   3    1.25    2.01
  -1   7  -3   -0.10    1.25
   1   7   3    3.93    1.54
  -2  -7  -3    0.52    1.67
   2  -7   3    0.37    1.66
  -2   7  -3    2.93    1.23
  -2   7  -3    1.61    0.78
   2   7   3    0.90    1.16
  -3  -7  -3    2.47    1.81
   3  -7   3    0.61    1.17
  -3   7  -3    1.22    1.23
   3   7   3    2.41    1.39
  -3   7  -3    4.04    1.05
  -4  -7  -3   -1.54    1.19
   4  -7   3    1.16    1.46
  -4   7  -3    0.71    0.84
  -4   7  -3    0.31    0.51
  -5   7  -3    0.19    0.41
  -5   7  -3   -0.68    0.58
 -11   0   4    0.10    3.98
 -11   0   4    4.14    2.57
 -11   0   4   -1.86    1.77
 -10   0   4    6.74    2.10
 -10   0   4    7.53    1.45
 -10   0   4    4.66    1.94
 -10   0   4    3.18    3.23
  -9   0   4    8.36    2.10
  -9   0   4    6.79    1.33
  -9   0   4    2.71    2.58
  -9   0   4    7.49    1.48
  -9   0   4    7.81    1.98
  -8   0   4    0.44    1.92
   8   0  -4    0.43    0.32
  -8   0   4    3.31    1.95
  -8   0   4    0.00    1.67
  -7   0   4    5.86    1.78
  -7   0   4    7.27    2.49
  -6   0   4  142.24   14.03
  -5   0   4  210.36   19.92
  -5   0   4  192.77   19.97
  -4   0   4    0.10    0.71
   3   0  -4  328.27   32.58
  -3   0   4  357.39   32.75
   2   0  -4    1.25    0.29
  -2   0   4    0.76    0.41
   0   0  -4    5.56    0.70
   0   0  -4    4.56    0.66
  -1   0  -4  707.29   66.18
  -1   0  -4  683.79   66.28
  -2   0  -4    2.86    0.90
  -2   0  -4    1.60    0.38
  -3   0  -4   10.75    3.08
  -3   0  -4   15.46    2.01
  -4   0  -4   -1.53    1.71
  -4   0  -4   -0.11    1.02
  -5   0  -4   55.69    5.18
  -5   0  -4   36.61    6.29
  -5   0  -4   57.84    5.61
  -6   0  -4    2.13    1.01
  -6   0  -4    0.19    1.35
  -6   0  -4   -0.86    2.16
  -7   0  -4    9.49    2.27
  -7   0  -4   13.36    3.00
  -7   0  -4   10.23    1.59
  -7   0  -4    2.33    3.09
  -8   0  -4    3.94    1.62
  -8   0  -4    3.90    2.39
  -9   0  -4    1.04    1.41
 -10   0  -4    0.86    1.49
 -11   0  -4   -0.52    1.03
 -12   0  -4   -1.17    1.21
 -13   1   4    1.46    1.14
 -12  -1   4    0.80    1.24
 -12  -1   4   -0.76    3.34
 -12   1   4    1.47    1.09
 -11  -1   4    5.08    2.24
 -11  -1   4    1.48    2.62
 -11   1   4    8.65    1.40
 -10  -1   4   -0.70    1.27
 -10  -1   4    0.19    2.42
 -10  -1   4    2.29    1.01
 -10   1   4   -2.57    2.61
 -10   1   4    2.72    0.90
  10   1  -4    0.52    1.08
 -10   1   4    3.16    0.95
 -10   1   4    2.47    1.48
  -9  -1   4   20.03    3.02
  -9  -1   4   15.41    4.26
  -9  -1   4   17.98    2.34
  -9   1   4   24.65    2.71
  -9   1   4   19.68    3.80
  -9   1   4   26.10    3.21
   9   1  -4   21.57    2.84
  -9   1   4   27.14    2.92
   8  -1  -4    6.21    0.82
  -8  -1   4    7.02    1.84
  -8  -1   4    7.84    2.85
  -8   1   4    9.01    2.40
  -8   1   4    8.39    1.48
   8   1  -4   11.35    1.63
  -8   1   4    9.17    2.12
   7  -1  -4   17.96    1.84
  -7  -1   4   20.11    3.72
   7  -1  -4   18.56    1.96
   7   1  -4   17.02    1.92
  -7   1   4   15.57    4.33
   7   1  -4   19.61    2.18
  -7   1   4   19.40    3.51
  -6  -1   4    2.17    1.61
   6  -1  -4    1.93    0.29
   6  -1  -4    1.56    0.41
   6   1  -4    2.24    0.48
   6   1  -4    1.22    0.72
  -6   1   4    1.83    1.14
   5  -1  -4   91.48    9.26
   5  -1  -4  101.66    9.25
   5   1  -4  106.26   10.15
   5   1  -4  106.10   10.25
  -5   1   4  104.19   10.49
   4  -1  -4    2.58    0.47
  -4  -1   4    6.68    1.63
   4  -1  -4    2.58    0.37
   4   1  -4    4.73    0.81
  -4   1   4    4.08    1.11
   3  -1  -4  104.58    9.49
   3  -1  -4   93.71    9.57
  -3   1   4  105.45   10.57
   3   1  -4  111.56   10.47
   2  -1  -4  108.98   10.42
  -2   1   4  117.15   11.33
   2   1  -4  116.31   11.23
   1  -1  -4  117.05   11.20
  -1   1   4  125.60   12.03
   1   1  -4  123.32   11.96
   0  -1  -4  299.81   28.57
   0   1  -4  300.65   27.69
   0   1  -4  297.60   27.79
   0   1   4  271.99   27.85
  -1  -1  -4    7.05    0.83
  -1   1  -4   12.55    1.56
  -1   1  -4   10.88    1.61
  -2  -1  -4    6.43    0.80
  -2   1  -4   10.55    1.27
  -2   1  -4   13.46    1.87
  -3  -1  -4   97.61   10.46
  -3   1  -4  123.53   12.28
  -4   1  -4   44.02    4.88
  -5  -1  -4    2.09    2.18
  -5   1  -4    4.65    1.14
  -5   1  -4    3.75    1.53
  -6  -1  -4   12.91    3.74
  -6  -1  -4   19.10    2.38
  -6   1  -4   19.33    3.36
  -6   1  -4   17.07    2.21
  -7  -1  -4    6.82    3.07
  -7  -1  -4   13.32    2.78
  -7  -1  -4   10.37    1.80
  -7   1  -4   11.07    2.62
  -7   1  -4   10.60    2.13
  -8  -1  -4   14.29    2.92
  -8  -1  -4   10.77    2.08
  -8   1  -4   11.89    2.37
  -8   1  -4   17.02    2.09
  -8   1  -4   13.15    3.29
  -9  -1  -4   -1.08    1.91
  -9  -1  -4    2.53    1.59
  -9   1  -4    3.96    2.74
  -9   1  -4    2.65    1.56
  -9   1  -4    3.23    1.28
 -10  -1  -4    3.57    3.02
 -10   1  -4   -0.85    1.24
 -10   1  -4    2.11    1.51
 -11   1  -4    6.10    1.58
 -12   1  -4   -1.06    0.79
 -13  -2   4   -1.16    0.79
 -13   2   4    0.88    0.75
 -12  -2   4   -0.22    1.05
 -12  -2   4    1.86    2.59
 -12   2   4    0.05    0.91
 -12   2   4    1.57    0.81
 -11  -2   4   -0.24    2.37
 -11  -2   4    3.98    1.90
 -11   2   4    0.91    0.69
 -11   2   4    1.88    1.79
 -11   2   4    2.07    0.80
 -10  -2   4    5.65    1.29
 -10  -2   4    4.18    2.61
 -10  -2   4    4.19    1.77
  10   2  -4    8.13    1.73
 -10   2   4   10.27    4.00
 -10   2   4    8.16    1.92
 -10   2   4    6.25    1.28
 -10   2   4    6.00    1.20
  -9  -2   4   -0.16    1.82
  -9  -2   4   -1.09    1.56
  -9  -2   4   -0.59    1.21
  -9  -2   4    1.93    1.06
  -9   2   4    2.79    1.12
  -9   2   4    1.87    1.54
  -9   2   4    1.07    0.79
   9   2  -4    2.03    1.32
  -9   2   4   -0.88    1.35
  -8  -2   4   14.89    2.17
   8  -2  -4   15.95    1.82
  -8  -2   4   22.63    2.95
  -8  -2   4   13.46    2.07
  -8   2   4   18.41    2.24
  -8   2   4   17.71    2.78
  -8   2   4   23.97    2.47
  -8   2   4   16.39    3.27
  -8   2   4   16.55    2.22
   8   2  -4   18.89    2.62
  -7  -2   4   10.29    1.71
  -7  -2   4    8.33    2.68
   7  -2  -4   11.53    1.28
  -7   2   4   14.92    1.83
  -7   2   4   16.59    2.29
   7   2  -4   11.64    2.01
  -7   2   4   10.47    2.51
  -6  -2   4   22.42    3.41
   6   2  -4   21.59    2.70
  -6   2   4   22.76    3.17
  -5  -2   4    4.13    2.25
   5  -2  -4    1.60    0.42
  -5   2   4    2.75    1.40
   5   2  -4    3.27    1.02
  -4  -2   4   -0.25    0.88
  -4   2   4    4.97    1.47
   4   2  -4    4.26    1.07
   3  -2  -4  493.83   47.04
  -3   2   4  556.52   52.69
   3   2  -4  542.69   52.51
  -2  -2   4   71.88    7.54
  -2   2   4   80.99    7.75
   2   2  -4   71.57    7.51
   1  -2  -4   27.24    2.74
   1   2  -4   41.93    3.90
  -1   2   4   33.70    3.91
   0  -2  -4    4.62    0.72
   0   2  -4    1.88    1.23
   0   2  -4    2.09    0.66
  -1  -2  -4   16.59    1.76
  -1   2  -4   14.63    2.30
   1   2   4   18.02    2.30
  -1   2  -4   14.51    1.75
  -2  -2  -4   21.96    5.24
  -2  -2  -4   15.79    1.77
  -2   2  -4   18.83    2.04
  -2   2  -4   18.72    2.66
  -3  -2  -4    4.63    2.22
  -3  -2  -4   -0.19    2.92
  -3  -2  -4    5.36    0.80
  -3   2  -4    8.74    1.29
  -3   2  -4    6.61    1.71
   3   2   4    5.55    1.67
  -4  -2  -4   30.95    5.22
  -4  -2  -4   34.38    4.86
  -4   2  -4   57.33    5.60
  -4   2  -4   50.87    5.10
   4   2   4   40.91    5.55
  -5  -2  -4    5.27    2.62
  -5   2  -4   11.31    1.69
  -5   2  -4   13.22    2.56
   5   2   4   10.70    2.47
  -6  -2  -4   28.48    3.79
  -6  -2  -4   19.05    4.39
  -6   2  -4   33.84    3.62
   6   2   4   27.20    4.26
  -6   2  -4   28.69    4.11
  -7  -2  -4    1.71    2.25
  -7  -2  -4    7.88    2.28
  -7   2  -4    5.46    2.25
  -7   2  -4    9.19    1.78
   7   2   4    3.35    1.89
  -8  -2  -4   19.29    4.47
  -8   2  -4   43.62    5.86
  -8   2  -4   43.13    4.70
  -8   2  -4   51.42    5.79
  -8   2  -4   47.67    4.92
  -9  -2  -4    3.03    3.08
  -9  -2  -4    3.42    2.03
  -9   2  -4    0.73    0.99
  -9   2  -4    2.47    1.51
  -9   2  -4    5.02    2.98
   9   2   4    2.77    2.04
 -10  -2  -4    1.37    2.04
 -10   2  -4    7.91    1.26
 -10   2  -4    3.99    1.78
 -11   2  -4    0.44    0.82
 -11   2  -4   -0.27    0.92
 -12   2  -4    0.67    0.76
 -13  -3   4    1.04    0.81
 -13   3   4    1.61    0.70
 -12  -3   4    2.01    1.47
 -12  -3   4   -0.12    2.91
 -12   3   4    3.33    0.75
 -12   3   4    2.23    0.97
 -11  -3   4    4.62    1.34
 -11  -3   4   -0.53    1.81
 -11   3   4    5.78    0.96
 -11   3   4    2.95    1.18
 -11   3   4    4.01    0.90
 -10  -3   4    3.04    1.96
 -10  -3   4    1.74    2.31
 -10   3   4    2.71    1.60
 -10   3   4    3.66    1.39
 -10   3   4    4.46    0.99
  -9  -3   4    6.60    2.77
  -9  -3   4   11.46    2.17
  -9   3   4   24.34    4.39
   9   3  -4   13.98    2.74
  -9   3   4   18.85    2.24
  -9   3   4   17.12    2.16
  -9   3   4   14.48    2.72
  -9   3   4   20.22    2.38
   8  -3  -4    0.15    0.74
  -8  -3   4   -2.26    1.03
  -8  -3   4    0.98    1.03
  -8  -3   4    0.63    1.77
  -8  -3   4    2.70    1.50
  -8   3   4    1.70    1.37
  -8   3   4    2.81    1.01
  -8   3   4   -0.33    0.86
  -8   3   4    1.61    2.62
   8   3  -4    0.78    1.28
  -7  -3   4    5.03    1.75
  -7  -3   4    6.55    2.51
  -7  -3   4    6.56    1.40
  -7  -3   4    6.73    1.36
   7  -3  -4    9.39    1.24
  -7   3   4   12.14    1.61
  -7   3   4   10.13    1.97
  -7   3   4    8.47    1.16
   7   3  -4    6.41    1.95
  -7   3   4    9.13    1.48
  -7   3   4   13.46    1.63
  -7   3   4    8.11    2.57
  -6  -3   4    7.28    1.39
  -6  -3   4    8.61    3.23
  -6  -3   4    8.08    1.32
  -6  -3   4    4.23    2.04
  -6  -3   4    7.14    1.81
   6  -3  -4    4.24    0.93
  -6   3   4    5.13    1.11
  -6   3   4    2.04    1.57
  -6   3   4    5.56    1.10
   6   3  -4    7.70    1.72
  -6   3   4    3.10    1.96
  -5  -3   4    1.98    2.83
   5  -3  -4    9.18    1.20
  -5  -3   4   10.73    1.52
  -5  -3   4   10.25    2.34
  -5   3   4   11.00    1.65
  -5   3   4   10.49    2.32
   5   3  -4   11.22    2.01
  -5   3   4   11.04    1.62
  -5   3   4   11.16    2.38
  -4  -3   4   59.31    7.48
  -4  -3   4   55.92    7.40
   4  -3  -4   70.80    6.35
  -4   3   4   73.11    7.84
   3  -3  -4    0.62    0.45
   3  -3  -4   -0.63    1.61
  -3  -3   4    4.08    2.64
   3   3  -4    2.90    1.08
  -3   3   4    0.65    1.37
  -2  -3   4   22.29    2.90
  -2  -3   4   33.49    4.08
   2  -3  -4   18.44    2.28
   2   3  -4   26.19    3.23
  -2   3   4   21.69    3.25
   1  -3  -4   83.15    8.82
  -1  -3   4  111.68   10.21
  -1  -3   4   84.89    9.22
   1   3  -4  102.08    9.85
  -1   3   4   96.59    9.91
   0  -3   4   56.60    5.72
   0  -3  -4   45.21    4.92
   0   3  -4   61.68    6.65
   0   3   4   59.50    6.21
   0   3  -4   56.79    5.99
  -1  -3  -4   35.44    3.41
  -1  -3  -4   27.64    4.71
   1   3   4   47.64    5.81
  -1   3  -4   57.75    5.54
  -1   3  -4   58.60    6.17
  -2  -3  -4    2.28    0.68
  -2  -3  -4    1.08    2.40
  -2  -3  -4    0.58    1.87
  -2   3  -4    4.78    1.06
  -2   3  -4    4.64    1.77
   2   3   4    1.82    1.47
  -3  -3  -4    5.48    2.38
  -3  -3  -4    4.53    2.98
   3   3   4    5.24    1.93
  -4  -3  -4   10.19    3.25
  -4  -3  -4    7.71    2.16
  -4  -3  -4    3.77    2.41
  -4   3  -4   14.11    2.83
   4   3   4   13.37    2.79
  -4   3  -4   14.29    2.40
  -5  -3  -4    7.98    2.98
  -5  -3  -4   12.82    2.57
  -5  -3  -4    5.70    2.48
  -5   3  -4   16.30    2.37
   5   3   4   15.22    4.09
  -5   3  -4   15.27    2.53
  -5   3  -4   11.77    2.83
  -6  -3  -4    4.09    2.61
  -6  -3  -4    4.24    1.94
  -6   3  -4    4.72    1.75
  -6   3  -4    4.73    1.41
   6   3   4    6.26    2.19
  -6   3  -4    3.02    2.30
  -7  -3  -4    0.74    2.30
  -7  -3  -4    0.84    1.80
  -7   3  -4    2.54    1.57
  -7   3  -4   -1.57    2.22
  -7   3  -4    0.79    1.11
   7   3   4    2.27    1.85
  -8  -3  -4    7.86    2.07
  -8  -3  -4   -1.18    1.91
  -8   3  -4    8.29    1.99
  -8   3  -4   11.29    2.13
  -8   3  -4   13.03    1.71
   8   3   4    7.71    2.61
  -8   3  -4    9.15    1.46
  -8   3  -4   11.04    3.40
  -9  -3  -4    1.70    2.21
  -9   3  -4    5.09    1.57
  -9   3  -4    3.71    0.97
 -10  -3  -4    2.55    2.91
 -10   3  -4    2.14    0.89
 -10   3  -4   -0.52    1.06
 -11   3  -4    0.47    0.96
 -11   3  -4    0.69    0.66
 -12  -4   4   -0.18    0.64
 -12   4   4    0.09    0.55
 -12   4   4    1.99    0.59
 -11  -4   4    0.41    1.08
 -11  -4   4    0.43    1.78
 -11   4   4    1.32    0.94
 -11   4   4    0.33    0.52
  10  -4  -4    2.57    2.48
 -10  -4   4    4.30    1.45
 -10  -4   4    0.97    2.01
 -10   4   4    4.29    0.86
 -10   4   4    2.94    1.23
 -10   4   4    3.65    0.81
  -9  -4   4   -0.07    1.40
  -9  -4   4    2.40    1.30
   9  -4  -4    3.00    2.38
  -9   4   4    2.89    1.55
  -9   4   4    5.20    1.11
  -9   4   4    4.31    0.98
  -9   4   4    3.92    0.97
  -8  -4   4    2.08    2.05
   8  -4  -4    3.60    2.44
   8  -4  -4    8.17    1.47
  -8  -4   4    6.22    1.77
  -8   4   4    4.48    3.97
  -8   4   4   10.67    1.59
  -8   4   4    9.61    1.53
  -8   4   4    7.80    2.07
  -8   4   4   10.54    1.67
   8   4  -4   10.74    2.59
   7  -4  -4   26.17    3.94
  -7  -4   4   13.74    3.53
   7  -4  -4   17.15    2.15
  -7  -4   4   15.37    2.59
  -7  -4   4    7.85    4.80
   7   4  -4   19.02    3.41
  -7   4   4   22.27    2.65
  -7   4   4   23.49    3.39
  -7   4   4   23.65    2.77
  -7   4   4   21.61    4.47
  -7   4   4   23.27    3.23
  -7   4   4   23.93    2.79
   6  -4  -4    1.56    2.33
   6  -4  -4    2.01    0.82
  -6  -4   4    1.85    1.79
  -6  -4   4    3.33    1.68
  -6  -4   4    4.10    2.94
  -6   4   4    4.69    1.07
   6   4  -4    3.65    1.75
  -6   4   4    2.37    1.08
  -6   4   4    0.70    1.41
  -6   4   4    4.06    1.18
  -6   4   4    1.04    2.29
   5  -4  -4    2.62    0.82
   5  -4  -4   -2.36    1.65
  -5  -4   4    2.62    2.58
  -5  -4   4    3.05    1.52
  -5  -4   4    2.01    1.66
  -5   4   4    1.79    2.27
  -5   4   4    2.86    1.59
  -5   4   4    3.52    1.10
  -5   4   4    2.68    1.09
  -5   4   4    1.27    0.82
   5   4  -4    2.16    1.44
  -4  -4   4    3.21    2.53
   4  -4  -4    3.91    0.97
   4  -4  -4    5.01    2.34
  -4  -4   4    4.82    1.80
  -4  -4   4    4.47    1.93
  -4   4   4    5.02    1.05
   4   4  -4    6.38    1.74
  -4   4   4    4.20    2.34
  -4   4   4    4.19    1.40
  -4   4   4    4.17    1.65
  -4   4   4    6.34    1.26
  -3  -4   4   21.73    3.70
   3  -4  -4   25.85    3.81
  -3  -4   4   20.52    4.14
   3  -4  -4   19.01    2.37
  -3   4   4   21.02    3.34
  -3   4   4   23.75    2.86
  -3   4   4   23.88    4.23
   3   4  -4   24.22    3.22
  -2  -4   4   23.28    3.42
   2  -4  -4   26.19    2.83
  -2  -4   4   31.07    4.48
  -2   4   4   28.11    3.51
   2   4  -4   32.19    3.73
  -1  -4   4   26.68    4.10
   1  -4  -4   24.85    4.06
  -1  -4   4   21.41    3.15
   1   4  -4   22.61    3.10
  -1   4   4   28.81    4.46
   0  -4   4   11.57    2.50
   0  -4  -4   12.77    1.76
   0  -4   4   13.58    2.78
   0  -4  -4   13.59    3.31
   0   4  -4    8.89    1.77
   0   4  -4   14.25    3.41
  -1  -4  -4    1.30    0.79
  -1  -4  -4   -0.85    2.62
  -1  -4  -4   -1.44    1.97
   1  -4   4    0.25    1.37
   1  -4   4   -0.64    1.47
   1   4   4   -1.64    1.43
  -1   4  -4   -0.47    1.96
   2  -4   4   39.35    4.74
  -2  -4  -4   37.89    5.88
  -2  -4  -4   43.75    6.92
  -2   4  -4   50.03    6.04
  -2   4  -4   49.88    6.58
   2   4   4   60.62    6.39
  -3  -4  -4   14.62    2.70
  -3  -4  -4    9.31    4.11
  -3  -4  -4   13.19    3.66
  -3   4  -4   10.90    3.03
  -3   4  -4    7.19    2.14
  -3   4  -4   10.38    2.36
  -4  -4  -4    5.30    3.28
  -4  -4  -4    5.97    2.96
  -4  -4  -4    7.23    2.30
  -4   4  -4    4.77    2.62
  -4   4  -4    5.79    1.86
  -4   4  -4    4.48    1.69
   4   4   4    9.81    2.67
  -5  -4  -4    7.07    2.88
  -5  -4  -4    4.17    2.45
   5   4   4   15.57    3.31
  -5   4  -4   16.61    2.77
  -5   4  -4   12.71    2.36
  -5   4  -4   13.15    3.47
  -6  -4  -4    3.04    2.76
  -6  -4  -4    9.97    2.43
  -6   4  -4    9.82    3.22
  -6   4  -4    9.98    1.58
  -6   4  -4    9.88    2.13
   6   4   4    6.90    2.86
  -6   4  -4   10.03    1.85
  -7  -4  -4    6.39    2.18
  -7  -4  -4    0.28    2.17
   7   4   4    6.68    3.59
  -7   4  -4    1.99    3.57
  -7   4  -4    4.42    1.14
  -7   4  -4    4.79    1.65
  -7   4  -4    5.02    1.64
  -8  -4  -4    1.22    2.25
  -8   4  -4    7.53    1.31
  -8   4  -4   11.56    2.61
  -8   4  -4    9.89    1.45
  -8   4  -4    8.84    1.42
  -9  -4  -4    1.43    1.87
  -9   4  -4    1.88    0.80
  -9   4  -4    0.93    1.25
  -9   4  -4    1.25    0.73
 -10   4  -4   -0.01    0.95
 -10   4  -4    0.35    0.97
 -10   4  -4    1.75    0.85
 -11   4  -4    0.64    0.67
 -11   4  -4    0.36    0.46
 -11  -5   4    0.56    0.70
 -11   5   4    0.08    0.39
 -11   5   4   -0.16    0.58
 -10  -5   4   -0.66    0.84
 -10   5   4   -0.13    0.77
 -10   5   4    0.87    0.52
   9  -5  -4    3.04    2.53
  -9  -5   4    3.95    1.25
  -9  -5   4    0.68    1.76
  -9   5   4    4.43    0.92
  -9   5   4    5.18    0.95
  -9   5   4    5.80    1.47
  -9   5   4    8.91    1.23
   8  -5  -4   -1.24    2.13
  -8  -5   4    0.24    1.14
  -8  -5   4    0.35    1.70
  -8   5   4    1.29    1.24
  -8   5   4   -1.54    0.71
  -8   5   4    0.87    0.84
  -8   5   4    0.51    0.63
  -7  -5   4    1.44    1.40
  -7  -5   4    1.54    1.72
   7  -5  -4    2.93    2.17
  -7   5   4    2.38    0.97
  -7   5   4    5.03    1.04
  -7   5   4    5.83    1.38
  -7   5   4    4.48    1.67
  -7   5   4    4.92    0.85
   6  -5  -4    8.97    2.64
  -6  -5   4    2.57    1.40
  -6  -5   4    5.26    2.90
  -6  -5   4    2.97    1.93
   6  -5  -4   10.94    2.90
   6   5  -4   20.73    3.60
  -6   5   4    5.32    3.89
  -6   5   4   11.81    2.37
  -6   5   4   14.81    1.99
  -6   5   4   13.75    1.88
  -5  -5   4   20.23    4.09
   5  -5  -4   23.70    2.71
   5  -5  -4   13.30    3.28
  -5  -5   4   19.95    3.27
  -5  -5   4   18.09    4.28
  -5   5   4   31.22    3.77
  -5   5   4   28.74    3.34
   5   5  -4   27.30    4.47
  -5   5   4   25.37    4.91
  -5   5   4   28.65    3.17
  -5   5   4   29.54    3.38
   4  -5  -4   -3.24    2.04
  -4  -5   4   -0.40    3.32
   4  -5  -4    1.42    1.08
  -4  -5   4   -1.19    2.23
  -4  -5   4   -0.95    1.44
  -4   5   4    1.50    1.69
  -4   5   4    1.47    0.94
   4   5  -4    1.31    2.25
  -4   5   4    1.72    1.16
  -4   5   4    3.42    2.78
  -3  -5   4    0.01    2.44
  -3  -5   4    0.31    1.78
   3  -5  -4   -0.47    0.93
   3  -5  -4   -1.25    1.92
   3   5  -4    0.82    1.97
  -3   5   4   -0.17    1.60
  -3   5   4   -3.74    1.11
  -3   5   4    0.15    2.83
  -3   5   4    0.27    1.16
  -3   5   4   -0.51    1.04
  -2  -5   4    2.42    1.64
   2  -5  -4    3.22    2.11
   2  -5  -4    1.48    1.10
  -2  -5   4    1.90    2.55
   2   5  -4    3.91    2.24
   2   5  -4    3.95    3.70
  -2   5   4    1.66    1.58
  -2   5   4    3.47    1.74
  -2   5   4    5.02    1.51
  -2   5   4    4.42    1.09
  -2   5   4    4.33    3.09
   1  -5  -4   -0.91    2.09
  -1  -5   4    1.06    2.14
   1  -5  -4    3.43    1.32
  -1  -5   4    1.51    1.65
   1   5  -4    2.08    1.99
  -1   5   4   -0.10    4.05
  -1   5   4    0.89    1.41
   1   5  -4    5.66    2.43
   1   5  -4   -0.54    2.80
  -1   5   4    1.07    1.08
   0  -5  -4   14.65    2.29
   0  -5   4   17.42    3.23
   0  -5   4   12.72    2.97
   0  -5  -4    6.31    2.71
   0   5  -4   26.51    5.26
   0   5  -4   29.73    3.92
   0   5   4   25.59    3.40
   0   5   4   21.34    5.82
   1  -5   4   23.00    3.87
   1  -5   4   22.99    4.06
  -1   5  -4   28.41    5.56
   1   5   4   27.93    3.76
  -1   5  -4   29.95    4.13
   2  -5   4    4.08    1.90
  -2  -5  -4    7.12    2.90
   2   5   4   12.53    2.50
   2   5   4   12.65    3.97
  -2   5  -4   13.96    5.24
  -2   5  -4   15.61    2.99
  -3  -5  -4    8.01    3.52
  -3  -5  -4    8.03    4.79
  -3   5  -4   20.30    4.73
  -3   5  -4   19.32    2.69
   3   5   4   23.81    6.98
  -3   5  -4   30.53    4.83
   4  -5   4    4.92    2.58
  -4  -5  -4    3.67    2.82
  -4  -5  -4    0.22    2.88
   4   5   4    6.60    4.00
  -4   5  -4    7.57    3.56
  -4   5  -4    8.77    2.17
  -4   5  -4    8.74    1.93
  -4   5  -4    9.97    1.64
  -5  -5  -4    5.37    3.64
   5  -5   4   13.52    2.92
  -5  -5  -4    1.52    2.32
  -5   5  -4   20.22    2.31
   5   5   4   11.69    4.60
  -5   5  -4   11.72    2.61
  -5   5  -4   16.21    2.39
  -5   5  -4   27.60    5.68
   6  -5   4    2.85    1.66
  -6  -5  -4    1.70    2.74
  -6   5  -4    6.11    1.14
  -6   5  -4    6.32    1.43
  -6   5  -4    5.43    1.96
  -7  -5  -4    0.69    2.45
   7  -5   4    0.33    1.64
  -7   5  -4    1.84    0.90
  -7   5  -4    1.61    1.43
  -7   5  -4    1.56    0.76
  -7   5  -4    1.80    0.80
  -8  -5  -4    1.96    2.26
   8  -5   4    3.95    1.50
  -8   5  -4    5.81    1.89
  -8   5  -4    7.43    1.15
   9  -5   4   -0.23    1.16
  -9   5  -4   -1.40    0.50
  -9   5  -4    0.35    0.97
  -9   5  -4   -0.36    0.46
  -9   6   4    1.74    0.93
  -9   6   4    2.44    0.54
  -8  -6   4    0.09    0.95
  -8  -6   4   -0.87    1.63
  -8   6   4    0.48    0.43
  -8   6   4   -0.83    0.90
  -7  -6   4    0.69    1.77
  -7  -6   4   -0.48    1.06
   7  -6  -4   -1.57    2.17
  -7   6   4    1.00    1.41
  -7   6   4    0.71    0.48
   6  -6  -4    2.92    2.08
  -6  -6   4   -0.66    1.36
  -6  -6   4    0.97    2.04
  -6  -6   4   -0.16    2.56
  -6   6   4    2.59    1.38
  -6   6   4    1.08    0.59
  -6   6   4   -0.02    0.71
  -6   6   4    0.97    0.57
  -6   6   4    2.14    0.86
  -5  -6   4    2.15    2.35
   5  -6  -4    2.18    2.74
  -5  -6   4    0.14    1.63
  -5  -6   4    1.52    2.15
  -5   6   4    3.25    0.82
  -5   6   4    2.89    1.69
  -5   6   4    1.28    0.71
  -5   6   4    2.25    1.01
   4  -6  -4    0.91    2.05
  -4  -6   4    2.40    2.35
  -4  -6   4    6.39    2.55
  -4   6   4    2.69    0.90
  -4   6   4    4.90    1.77
  -4   6   4    2.61    1.06
  -3  -6   4   -0.47    2.27
   3  -6  -4    0.13    1.97
  -3  -6   4    0.98    2.14
   3   6  -4    1.91    5.78
  -3   6   4    1.46    1.15
  -3   6   4    4.25    5.81
  -3   6   4    2.21    1.14
   2  -6  -4    0.03    2.18
  -2  -6   4   -1.49    1.59
  -2  -6   4   -1.73    2.12
  -2   6   4    0.30    0.83
   2   6  -4    1.50    2.59
  -2   6   4   -1.87    4.47
   2   6  -4   -4.88    5.09
  -2   6   4    1.89    1.23
   1  -6  -4    1.14    2.22
  -1  -6   4    0.06    1.99
  -1   6   4    4.05    1.11
   1   6  -4   -4.17    5.17
   1   6  -4   -0.20    1.87
  -1   6   4    0.53    1.39
  -1   6   4   -0.19    5.46
   0  -6  -4    0.42    1.80
   0  -6   4   -0.99    2.02
   0   6   4    0.69    5.41
   0   6   4    1.47    1.46
   0   6  -4    0.89    1.91
   0   6  -4   -7.15    4.52
   1  -6   4    5.93    2.33
  -1  -6  -4    0.53    2.08
  -1   6  -4    6.33    4.04
   1   6   4    7.55    5.38
  -1   6  -4    7.77    2.06
   1   6   4    9.54    1.86
  -2  -6  -4   -0.17    1.89
   2  -6   4    0.25    1.85
  -2   6  -4   -1.95    1.91
  -2   6  -4   -2.67    4.79
   2   6   4   -4.04    6.19
   2   6   4   -0.13    1.32
  -2   6  -4    0.47    1.21
   3  -6   4    0.69    1.62
  -3  -6  -4    1.17    1.97
  -3   6  -4    4.38    1.55
   3   6   4    3.61    1.79
  -3   6  -4    3.21    1.22
  -4  -6  -4    0.95    2.21
   4  -6   4    2.25    2.26
  -4   6  -4    2.67    1.28
  -4   6  -4    4.38    1.08
   5  -6   4    4.08    1.91
  -5   6  -4    7.14    1.30
  -5   6  -4   10.36    1.61
   6  -6   4    1.17    1.37
  -6   6  -4    1.53    0.69
  -6   6  -4    1.87    0.89
  -6   6  -4    1.62    0.97
   7  -6   4    0.48    1.36
  -7   6  -4    1.85    0.60
  -7   6  -4    0.52    0.53
  -7   6  -4    3.31    1.65
  -8   6  -4    0.96    0.57
  -8   6  -4    0.32    0.47
  -6   7   4    2.39    0.52
  -5  -7   4    0.00    1.71
   5  -7  -4    0.33    1.97
  -5   7   4    0.02    0.43
  -5   7   4    0.02    0.60
  -4  -7   4   -0.58    1.50
   4  -7  -4    1.29    1.91
  -4   7   4    2.88    0.94
  -4   7   4    2.85    0.69
   3  -7  -4   -0.18    1.71
  -3  -7   4    0.89    1.56
  -3   7   4    0.04    0.69
  -3   7   4    1.65    0.65
  -2  -7   4   -1.11    1.60
   2  -7  -4   -0.45    1.63
   2   7  -4   -2.07    1.71
  -2   7   4    0.13    0.74
   1  -7  -4   -0.12    1.72
  -1  -7   4    0.46    1.48
  -1   7   4    1.11    0.93
   1   7  -4   -1.09    1.66
   0  -7   4    1.95    1.48
   0  -7  -4    1.50    1.66
   0   7  -4    1.65    1.53
   0   7   4    2.18    1.07
  -1  -7  -4    0.81    1.58
   1  -7   4   -0.16    1.21
   1   7   4   -0.81    1.02
  -1   7  -4    1.85    1.65
   2  -7   4   -0.58    1.13
  -2  -7  -4    1.21    1.48
   2   7   4    1.96    1.07
  -3  -7  -4    0.29    1.73
   3  -7   4    1.63    1.43
  -3   7  -4    1.69    0.61
  -3   7  -4    1.27    1.20
   3   7   4    1.69    1.31
   4  -7   4    1.17    1.46
  -4   7  -4    0.15    0.47
  -4   7  -4    1.35    0.81
  -5   7  -4    0.99    0.63
  -5   7  -4    1.23    0.52
 -11   0   5    2.24    1.49
 -11   0   5    1.02    2.01
 -10   0   5    3.97    1.20
 -10   0   5    3.55    3.22
 -10   0   5    4.02    2.19
 -10   0   5    6.30    1.92
 -10   0   5    3.60    1.18
  -9   0   5    3.50    1.30
   9   0  -5    1.02    0.37
  -9   0   5    3.95    1.32
  -9   0   5    2.94    1.52
  -9   0   5    1.42    1.76
  -9   0   5    2.33    0.96
  -9   0   5    2.77    2.74
   9   0  -5    2.01    0.59
  -8   0   5    0.69    1.10
  -8   0   5    0.55    0.84
  -8   0   5    3.26    2.31
  -8   0   5   -0.85    1.33
   8   0  -5    1.04    0.21
  -8   0   5    1.00    1.44
  -7   0   5    4.35    2.10
  -7   0   5    3.91    1.52
  -6   0   5   55.29    6.13
  -6   0   5   41.16    5.01
  -5   0   5    0.07    1.23
  -5   0   5   -0.33    0.77
   4   0  -5   42.20    4.05
  -4   0   5   41.89    4.32
  -3   0   5  104.29   10.00
   3   0  -5  102.55    9.90
   2   0  -5   77.16    7.42
   1   0  -5   18.76    1.91
   0   0  -5  177.13   16.71
   0   0  -5  172.29   16.70
  -1   0  -5   25.07    2.45
  -1   0  -5   23.24    2.58
  -2   0  -5    8.44    1.03
  -2   0  -5   10.90    1.56
  -2   0  -5    7.35    2.36
  -3   0  -5    2.02    1.12
  -4   0  -5   70.64    7.31
  -5   0  -5    4.23    1.11
  -5   0  -5    3.35    1.55
  -5   0  -5    2.72    2.34
  -6   0  -5   35.83    4.43
  -6   0  -5   34.35    3.77
  -7   0  -5   31.73    3.30
  -7   0  -5   23.91    4.06
  -8   0  -5   29.14    4.50
  -8   0  -5   26.00    4.90
  -9   0  -5   23.84    3.28
 -10   0  -5   -0.85    1.66
 -11   0  -5   -3.13    1.05
 -12   0  -5    0.00    1.03
 -13  -1   5    1.62    2.27
 -13   1   5   -0.71    1.09
 -12  -1   5    1.05    1.18
 -12  -1   5    2.92    3.67
 -12   1   5   -0.04    1.04
 -11  -1   5    2.82    1.35
 -11  -1   5    1.80    1.70
 -11  -1   5    2.92    3.11
 -11   1   5   -0.13    0.74
 -11   1   5    2.66    1.60
 -10  -1   5   21.60    3.23
 -10  -1   5   21.87    2.68
 -10   1   5   17.59    4.39
  10   1  -5   28.65    3.04
 -10   1   5   28.03    2.96
 -10   1   5   28.72    3.53
  -9  -1   5   18.25    2.46
  -9  -1   5   14.18    4.08
  -9  -1   5   21.99    3.09
  -9  -1   5   18.70    2.39
   9   1  -5   19.42    2.48
  -9   1   5   21.51    3.98
  -9   1   5   21.40    2.55
  -9   1   5   20.44    2.95
  -9   1   5   24.06    3.01
  -9   1   5   20.87    2.70
  -9   1   5   21.25    2.46
  -8  -1   5   34.48    4.10
  -8  -1   5   37.90    3.78
  -8  -1   5   35.41    3.80
   8  -1  -5   34.76    3.60
  -8  -1   5   29.37    4.75
   8  -1  -5   34.84    3.39
  -8   1   5   45.82    4.77
  -8   1   5   44.14    4.45
  -8   1   5   44.25    4.86
  -8   1   5   41.32    4.45
   8   1  -5   44.10    4.47
  -8   1   5   44.60    5.23
  -8   1   5   38.35    4.57
   7  -1  -5    7.37    0.82
   7  -1  -5    7.57    1.02
  -7  -1   5    7.44    2.60
  -7   1   5    6.67    1.84
   7   1  -5    7.82    1.17
   7   1  -5    5.04    0.88
  -6  -1   5   21.16    3.17
   6  -1  -5   20.89    2.19
   6  -1  -5   21.40    2.07
   6   1  -5   21.41    2.31
  -6   1   5   22.21    2.85
   6   1  -5   23.38    2.43
   5  -1  -5    4.11    0.68
   5  -1  -5    4.50    0.52
  -5  -1   5    2.94    1.47
   5   1  -5    2.19    0.64
  -5   1   5    4.52    1.16
   4  -1  -5   15.75    1.92
   4  -1  -5   18.51    1.84
  -4  -1   5   18.59    2.43
   4   1  -5   25.06    2.49
  -4   1   5   19.31    2.55
   3  -1  -5  128.98   11.94
  -3  -1   5  130.99   12.38
   3  -1  -5  114.16   12.19
   3   1  -5  126.76   12.04
  -3   1   5  123.27   12.12
   2  -1  -5   76.34    7.34
  -2   1   5   86.02    8.44
   2   1  -5   87.43    8.40
   1  -1  -5   53.15    5.15
   1   1  -5   63.66    5.91
  -1   1   5   57.15    6.03
   0  -1  -5  144.15   13.80
   0   1   5  125.49   13.50
   0   1  -5  140.70   13.39
   0   1  -5  148.13   13.29
  -1  -1  -5  126.30   12.11
  -1   1  -5  122.02   11.55
  -1   1  -5  117.94   11.70
  -2  -1  -5   26.42    4.28
  -2  -1  -5   23.41    2.44
  -2   1  -5   30.19    3.09
  -2   1  -5   31.51    3.44
  -3  -1  -5   42.28    6.28
  -3  -1  -5   62.39    5.26
  -3   1  -5   58.21    6.09
  -4  -1  -5   43.71    5.76
  -4   1  -5   58.24    5.99
  -4   1  -5   61.04    6.32
  -5  -1  -5   29.51    5.14
  -5  -1  -5   42.54    3.99
  -5   1  -5   56.81    5.70
  -5   1  -5   53.35    5.99
  -6  -1  -5   17.23    3.25
  -6  -1  -5   15.30    2.13
  -6   1  -5   16.31    2.77
  -6   1  -5   15.42    2.10
  -7  -1  -5   39.26    4.10
  -7  -1  -5   34.22    4.88
  -7   1  -5   31.39    4.49
  -7   1  -5   34.01    3.71
  -8  -1  -5   19.51    3.47
  -8   1  -5   32.41    3.78
  -8   1  -5   30.59    3.89
  -8   1  -5   29.84    4.93
  -9  -1  -5    8.38    1.80
  -9   1  -5   10.11    1.63
  -9   1  -5    8.21    3.29
   9   1   5    5.07    2.20
  -9   1  -5    8.07    1.89
 -10  -1  -5    4.74    1.49
 -10   1  -5    4.84    1.58
 -11   1  -5    0.95    1.04
 -12   1  -5    1.99    0.87
 -13  -2   5    0.24    0.92
 -13   2   5   -0.42    0.70
 -12  -2   5    2.03    1.09
 -12  -2   5   -2.49    2.39
 -12   2   5    1.42    1.08
 -12   2   5    5.96    0.90
 -11  -2   5    1.73    1.57
 -11  -2   5    0.07    2.56
 -11   2   5    1.60    0.71
 -10  -2   5    1.43    2.34
 -10  -2   5    0.59    1.31
 -10  -2   5   -0.08    0.91
 -10   2   5   -1.34    3.41
 -10   2   5    1.63    1.44
  10   2  -5    1.04    1.24
 -10   2   5    0.58    0.81
 -10   2   5    0.26    0.74
   9  -2  -5    3.15    1.27
  -9  -2   5    3.19    2.35
  -9  -2   5    0.57    1.42
  -9  -2   5    2.19    1.03
  -9  -2   5    2.25    1.46
  -9   2   5   -0.57    3.67
   9   2  -5    2.54    1.27
  -9   2   5    2.30    1.63
  -9   2   5    4.01    1.14
  -9   2   5    1.21    0.95
  -9   2   5    2.94    0.91
  -8  -2   5    8.95    2.82
  -8  -2   5   11.75    1.69
  -8  -2   5   11.49    1.79
   8  -2  -5   10.37    1.30
  -8  -2   5    9.39    1.94
  -8   2   5   16.77    2.10
  -8   2   5   14.80    1.97
  -8   2   5   14.59    2.59
   8   2  -5   16.08    2.33
  -8   2   5   12.61    2.85
  -8   2   5   16.75    2.12
  -7  -2   5   20.91    3.93
   7  -2  -5   18.70    1.96
  -7  -2   5   17.76    2.30
  -7  -2   5   19.46    2.82
  -7  -2   5   16.86    2.33
   7   2  -5   19.77    2.77
  -7   2   5   27.41    3.40
  -7   2   5   25.31    3.35
  -7   2   5   24.98    2.82
  -7   2   5   21.79    2.62
   6  -2  -5   29.60    2.98
  -6  -2   5   29.66    4.02
  -6   2   5   29.15    3.79
   6   2  -5   31.00    3.40
   5  -2  -5   12.06    1.38
  -5  -2   5   15.25    2.84
   5   2  -5   10.54    1.64
  -5   2   5   11.22    1.99
   4  -2  -5   24.75    2.64
  -4  -2   5   28.67    3.36
  -4   2   5   26.41    3.20
   4   2  -5   26.55    2.94
   3  -2  -5   32.77    3.25
   3   2  -5   28.72    3.44
  -3   2   5   37.42    3.76
   2  -2  -5   39.07    3.51
  -2  -2   5   30.93    3.95
  -2   2   5   47.84    4.62
   2   2  -5   37.65    4.31
   1  -2  -5    8.79    1.04
   1   2  -5   19.77    2.19
  -1   2   5   14.62    2.09
   0  -2  -5  104.35   10.06
   0   2  -5   99.85   10.34
   0   2   5  113.12   10.36
   0   2  -5   98.71   10.07
  -1  -2  -5   27.38    4.18
  -1  -2  -5   31.71    3.05
   1   2   5   34.49    3.95
  -1   2  -5   32.46    3.41
  -1   2  -5   33.27    3.80
  -2  -2  -5   10.95    1.30
  -2  -2  -5   11.78    2.85
   2   2   5   15.43    2.52
  -2   2  -5   13.00    2.21
  -3  -2  -5   24.90    4.07
  -3  -2  -5   29.60    3.02
  -3  -2  -5   41.91    5.41
  -3   2  -5   40.17    3.99
  -3   2  -5   41.42    4.34
   3   2   5   27.68    5.05
  -4  -2  -5   11.90    3.30
   4   2   5   14.76    2.81
  -4   2  -5   14.26    2.01
  -4   2  -5   18.54    2.86
  -5  -2  -5   20.66    3.33
  -5  -2  -5   16.13    3.20
   5   2   5   15.88    2.98
  -5   2  -5   12.35    2.65
  -5   2  -5   14.89    2.00
  -6  -2  -5   19.44    2.83
  -6  -2  -5    5.26    2.54
  -6   2  -5   21.99    3.00
  -6   2  -5   21.38    3.59
  -6   2  -5   21.50    2.63
   6   2   5   20.02    3.74
  -7  -2  -5   12.20    3.91
   7   2   5   14.98    3.16
  -7   2  -5   25.32    3.09
  -7   2  -5   16.36    3.45
  -8  -2  -5    1.62    2.77
  -8  -2  -5    3.39    1.84
  -8   2  -5    4.09    2.36
   8   2   5    2.19    1.90
  -8   2  -5    6.70    1.19
  -8   2  -5    4.18    1.16
  -8   2  -5    3.25    1.60
  -9  -2  -5   -0.47    2.01
  -9   2  -5    0.47    1.01
  -9   2  -5   -0.14    1.43
   9   2   5    1.96    2.36
  -9   2  -5    4.60    3.36
 -10   2  -5    4.33    1.07
 -10   2  -5    4.86    1.49
 -11   2  -5    2.27    1.02
 -11   2  -5    2.65    1.17
 -12   2  -5    1.18    0.77
 -13  -3   5    0.47    0.74
 -13   3   5    1.32    0.68
 -12  -3   5    1.82    1.05
 -12  -3   5   -0.54    1.96
 -12   3   5    1.36    1.11
 -12   3   5    0.69    0.59
 -11  -3   5   -0.20    1.09
 -11  -3   5    0.19    1.62
 -11   3   5   -0.49    0.93
 -11   3   5    0.63    0.63
 -10  -3   5   -0.36    1.33
 -10  -3   5    1.29    2.50
 -10   3   5    0.67    1.21
 -10   3   5    0.45    0.77
 -10   3   5    2.05    1.42
 -10   3   5    0.88    0.75
  -9  -3   5    7.99    3.14
   9  -3  -5   18.59    2.06
  -9  -3   5   11.92    1.96
  -9  -3   5   16.96    2.68
  -9   3   5   17.95    2.21
  -9   3   5   18.20    2.18
  -9   3   5   20.28    2.42
  -9   3   5   20.66    4.51
  -9   3   5   12.50    2.53
   9   3  -5   17.70    2.83
  -8  -3   5   20.86    2.86
   8  -3  -5   15.93    1.93
  -8  -3   5   12.66    2.39
  -8  -3   5   16.00    2.13
  -8  -3   5   12.35    3.34
  -8   3   5   28.75    2.84
  -8   3   5   13.94    2.71
  -8   3   5   19.00    3.87
  -8   3   5   20.69    2.42
   8   3  -5   18.35    2.86
  -8   3   5   19.16    2.52
  -7  -3   5   35.76    3.85
  -7  -3   5   36.69    4.26
   7  -3  -5   35.74    3.61
  -7  -3   5   26.53    4.57
  -7  -3   5   37.33    3.77
  -7   3   5   44.12    4.73
  -7   3   5   43.14    4.63
  -7   3   5   39.57    5.72
  -7   3   5   44.60    4.66
  -7   3   5   46.00    5.02
   7   3  -5   53.03    5.22
  -6  -3   5   12.04    1.68
  -6  -3   5    5.90    3.39
  -6  -3   5   11.11    2.10
   6  -3  -5    9.13    1.31
  -6  -3   5    9.97    1.65
  -6  -3   5   11.49    2.77
  -6   3   5   12.50    1.81
  -6   3   5   14.12    2.97
  -6   3   5   16.57    2.01
  -6   3   5   12.82    2.42
  -6   3   5   15.83    1.97
   6   3  -5   14.79    2.41
  -5  -3   5    9.96    1.60
  -5  -3   5   16.00    4.11
  -5  -3   5   10.70    1.56
  -5  -3   5   10.91    2.14
  -5  -3   5    9.71    2.31
   5  -3  -5    7.51    1.16
  -5   3   5    9.01    2.23
   5   3  -5   14.03    2.07
  -5   3   5   12.29    1.55
  -5   3   5    7.89    1.41
  -5   3   5    8.13    2.02
  -5   3   5    9.96    1.59
  -4  -3   5   31.85    4.89
  -4  -3   5   24.58    3.67
   4  -3  -5   32.27    4.04
   4  -3  -5   30.11    3.01
  -4   3   5   38.45    4.39
   4   3  -5   32.49    3.93
  -3  -3   5   -0.82    2.11
   3  -3  -5    2.47    2.09
  -3  -3   5    1.28    1.35
   3  -3  -5    1.17    0.50
   3   3  -5    1.92    1.03
  -3   3   5    3.25    1.64
  -2  -3   5  136.85   13.70
   2  -3  -5  137.58   13.03
  -2  -3   5  130.23   13.49
   2   3  -5  166.57   15.92
  -2   3   5  159.51   16.25
  -1  -3   5   53.44    5.80
   1  -3  -5   47.73    5.00
  -1  -3   5   50.89    5.47
   1   3  -5   61.64    5.63
  -1   3   5   45.61    6.02
   0  -3  -5   74.60    8.37
   0  -3  -5   74.87    7.43
   0  -3   5   78.21    8.02
   0   3   5   90.45    9.07
   0   3  -5   86.81    9.33
   0   3  -5   89.88    8.82
  -1  -3  -5   36.03    5.07
  -1  -3  -5   43.44    4.19
  -1  -3  -5   41.78    5.39
  -1   3  -5   56.06    5.81
  -1   3  -5   61.08    6.46
   1   3   5   61.28    6.27
  -1   3  -5   53.21    5.80
  -2  -3  -5   11.94    3.26
  -2  -3  -5    4.54    2.29
  -2  -3  -5    8.12    1.13
  -2   3  -5   12.78    1.70
   2   3   5    9.56    2.21
  -2   3  -5   15.35    1.90
  -2   3  -5    9.68    2.29
  -3  -3  -5    3.03    2.40
  -3  -3  -5    3.51    2.32
   3   3   5    4.49    1.75
  -3   3  -5    4.41    1.83
  -3   3  -5    4.84    1.14
  -4  -3  -5   12.62    2.41
  -4  -3  -5    6.96    4.76
  -4  -3  -5    2.22    2.10
   4   3   5    4.46    2.19
  -4   3  -5    8.70    1.78
  -4   3  -5    7.93    2.13
  -5  -3  -5   11.36    2.56
  -5  -3  -5    5.58    2.75
   5   3   5    6.42    2.28
  -5   3  -5    7.70    2.62
  -5   3  -5   10.95    1.99
  -5   3  -5    6.71    1.70
  -6  -3  -5   12.29    2.52
  -6  -3  -5    5.19    2.96
   6   3   5   17.94    3.72
  -6   3  -5   16.98    2.59
  -6   3  -5   15.18    3.55
  -6   3  -5   20.53    2.93
  -7  -3  -5    7.06    2.13
  -7  -3  -5    2.15    2.58
  -7   3  -5   10.32    2.29
  -7   3  -5    9.66    3.11
  -7   3  -5    9.70    2.57
  -8  -3  -5    1.74    2.43
   8   3   5    7.20    3.56
  -8   3  -5    1.36    3.56
  -8   3  -5    2.71    0.95
  -8   3  -5    4.04    1.12
  -8   3  -5    4.73    1.12
  -8   3  -5    3.04    1.71
  -9  -3  -5    4.38    2.33
  -9   3  -5   25.05    2.75
  -9   3  -5   18.19    3.18
  -9   3  -5   24.62    2.78
 -10   3  -5    2.71    0.83
 -10   3  -5    1.99    1.16
 -11   3  -5    2.44    0.70
 -11   3  -5    3.71    1.20
 -12  -4   5    0.23    0.70
 -12   4   5    0.98    0.52
 -12   4   5    0.64    0.72
 -11  -4   5   -0.05    0.90
 -11  -4   5   -1.07    1.64
 -11   4   5    0.45    0.94
 -11   4   5   -0.07    0.46
 -10  -4   5    0.04    1.41
 -10  -4   5    0.42    1.15
 -10   4   5   -0.19    0.97
 -10   4   5   -0.48    0.64
  -9  -4   5    0.08    1.47
   9  -4  -5    2.63    3.19
  -9  -4   5    2.29    1.27
  -9   4   5    0.85    1.30
  -9   4   5    1.77    0.81
  -9   4   5    2.80    0.91
  -9   4   5    1.66    0.83
  -8  -4   5    0.06    1.18
  -8  -4   5   -0.06    1.56
   8  -4  -5    0.52    1.05
   8  -4  -5    1.12    2.34
  -8   4   5    2.58    0.81
  -8   4   5    6.97    4.14
  -8   4   5    0.90    0.72
  -8   4   5    0.76    0.88
  -8   4   5   -0.25    1.23
   8   4  -5    1.92    2.01
  -7  -4   5    1.94    1.82
   7  -4  -5    1.16    2.23
  -7  -4   5    2.71    1.52
   7  -4  -5    1.95    0.91
  -7   4   5    2.18    0.90
  -7   4   5    3.31    1.05
  -7   4   5    1.06    2.96
  -7   4   5    1.62    0.65
  -7   4   5    3.43    0.92
  -7   4   5    2.47    1.52
   7   4  -5    3.31    1.78
   6  -4  -5   10.90    1.72
  -6  -4   5   11.92    2.39
  -6  -4   5    9.00    4.12
   6  -4  -5   10.52    2.99
  -6   4   5   13.33    3.56
   6   4  -5   11.78    2.47
  -6   4   5   15.89    2.29
  -5  -4   5   20.94    3.05
  -5  -4   5    9.84    3.27
   5  -4  -5   21.39    2.30
   5  -4  -5   19.23    3.92
  -5  -4   5   20.52    3.73
  -5   4   5   22.72    2.72
  -5   4   5   26.61    4.24
  -5   4   5   20.13    2.72
  -5   4   5   25.56    3.21
   5   4  -5   19.85    3.24
  -5   4   5   21.73    2.61
  -4  -4   5   16.86    2.94
  -4  -4   5   10.53    2.65
  -4  -4   5   11.45    3.46
   4  -4  -5   17.59    3.56
   4  -4  -5   13.25    1.73
  -4   4   5   20.76    3.79
  -4   4   5   21.99    2.45
   4   4  -5   11.98    2.51
  -4   4   5   19.51    2.92
  -4   4   5   16.00    2.06
  -4   4   5   14.82    2.08
   3  -4  -5    4.84    2.43
  -3  -4   5    2.11    2.63
  -3  -4   5    3.01    1.53
   3  -4  -5    2.10    0.82
  -3   4   5    3.94    1.34
  -3   4   5    3.15    0.84
   3   4  -5    4.62    1.55
  -3   4   5    4.51    1.74
  -3   4   5    3.52    1.12
  -3   4   5    2.56    2.07
  -2  -4   5    6.33    2.06
  -2  -4   5    5.86    2.69
   2  -4  -5    6.31    1.15
   2  -4  -5    1.14    2.49
  -2   4   5    7.49    1.57
  -2   4   5    7.42    2.99
   2   4  -5    5.77    1.61
  -1  -4   5   27.73    3.95
   1  -4  -5   21.83    3.81
   1  -4  -5   19.26    2.29
  -1  -4   5   17.52    2.88
  -1   4   5   23.95    2.98
   1   4  -5   19.33    2.90
   1   4  -5   26.41    4.43
  -1   4   5   29.63    6.36
   0  -4  -5    0.57    2.23
   0  -4   5    0.50    1.41
   0  -4   5    3.94    1.96
   0  -4  -5    1.93    0.72
   0   4  -5    3.90    1.33
   0   4  -5    2.59    2.18
   1  -4   5    7.90    2.84
  -1  -4  -5    6.91    2.88
   1  -4   5   12.83    2.44
  -1  -4  -5    5.62    3.23
  -1  -4  -5    7.43    1.41
   1   4   5    9.71    2.49
  -1   4  -5   12.26    3.10
  -1   4  -5   12.85    2.88
  -1   4  -5   11.18    2.08
  -2  -4  -5    6.86    2.80
  -2  -4  -5    8.53    2.87
   2   4   5   11.33    2.86
  -2   4  -5   19.15    3.62
  -2   4  -5   18.25    2.91
  -3  -4  -5   10.78    3.11
  -3  -4  -5    6.11    2.92
  -3   4  -5   24.08    3.12
  -3   4  -5   13.97    3.48
   3   4   5   15.36    3.36
  -4  -4  -5    6.83    2.96
  -4  -4  -5   16.65    2.84
  -4  -4  -5    8.02    3.23
   4   4   5   27.18    4.16
  -4   4  -5   15.08    2.89
  -4   4  -5   17.05    5.57
  -4   4  -5   18.93    2.91
  -5  -4  -5    2.70    2.59
  -5  -4  -5    5.92    2.16
  -5  -4  -5    1.46    2.51
   5   4   5    9.17    3.50
  -5   4  -5    8.26    1.89
  -5   4  -5    7.54    2.11
  -5   4  -5    6.58    2.71
  -6  -4  -5    0.43    2.27
  -6  -4  -5    3.17    1.94
  -6   4  -5    5.42    3.15
  -6   4  -5    4.12    1.52
   6   4   5    2.98    2.94
  -6   4  -5    5.69    2.01
  -7  -4  -5    0.39    2.17
  -7   4  -5    2.11    1.70
   7   4   5   -2.70    2.85
  -7   4  -5   -1.75    3.43
  -7   4  -5    0.21    0.73
  -7   4  -5    2.80    1.21
  -8  -4  -5    2.51    2.13
  -8   4  -5    4.15    1.51
  -8   4  -5    5.14    1.05
  -8   4  -5    2.30    0.82
  -8   4  -5    2.54    0.82
  -9  -4  -5   -1.18    1.56
  -9   4  -5    1.14    0.72
  -9   4  -5    1.35    0.80
  -9   4  -5    0.75    1.16
 -10   4  -5    1.12    0.55
 -10   4  -5   -0.16    0.88
 -11  -5   5    0.23    0.83
 -11   5   5    0.84    0.37
 -11   5   5    1.48    0.84
 -10  -5   5    1.21    0.90
 -10  -5   5    0.08    1.26
 -10   5   5    3.60    0.67
 -10   5   5    2.44    0.99
  -9  -5   5   -0.22    1.34
  -9  -5   5    2.24    1.16
  -9   5   5    6.16    0.97
  -9   5   5    2.96    0.78
  -9   5   5    2.37    1.07
  -9   5   5    5.71    1.01
  -8  -5   5   -0.59    1.48
  -8  -5   5    1.77    1.33
   8  -5  -5    1.61    2.52
  -8   5   5    2.56    0.74
  -8   5   5    2.55    0.84
  -8   5   5    2.19    1.31
  -8   5   5    2.73    0.91
   7  -5  -5    1.51    2.66
  -7  -5   5    0.56    1.64
  -7  -5   5    3.03    1.35
  -7   5   5    6.12    1.15
  -7   5   5    5.88    1.24
  -7   5   5    5.18    0.90
  -7   5   5    4.86    1.64
  -7   5   5    5.13    1.11
  -6  -5   5    8.11    1.82
  -6  -5   5    1.97    2.73
   6  -5  -5    6.37    2.88
  -6   5   5   17.19    2.10
   6   5  -5   20.73    3.73
  -6   5   5    7.44    5.81
  -6   5   5   17.35    2.12
  -6   5   5   14.43    2.69
  -6   5   5   15.67    2.16
  -5  -5   5    0.11    1.68
  -5  -5   5    0.67    1.69
   5  -5  -5   -1.01    1.03
   5  -5  -5   -1.68    1.87
  -5  -5   5   -0.14    3.24
  -5   5   5   -5.22    3.32
  -5   5   5    0.72    0.72
  -5   5   5   -0.76    1.42
  -5   5   5   -0.24    0.87
   5   5  -5   -1.76    2.04
  -5   5   5    0.23    0.87
  -4  -5   5    3.11    1.75
   4  -5  -5    3.57    2.39
  -4  -5   5    3.33    3.14
  -4  -5   5    3.09    1.79
  -4   5   5    6.34    3.56
  -4   5   5    5.87    2.06
  -4   5   5   12.69    1.90
   4   5  -5   11.01    2.81
  -4   5   5   12.47    1.84
  -4   5   5   11.00    2.07
  -3  -5   5    0.13    2.36
  -3  -5   5    3.08    1.95
   3  -5  -5    8.82    2.04
   3  -5  -5    6.32    2.81
  -3   5   5   10.07    2.32
  -3   5   5   10.93    1.91
  -3   5   5   15.63    2.26
  -3   5   5   14.07    5.50
  -3   5   5   18.39    2.15
   3   5  -5    9.06    2.41
  -2  -5   5   10.96    2.81
   2  -5  -5   10.46    1.96
   2  -5  -5    6.31    2.54
  -2  -5   5    6.23    2.70
   2   5  -5   11.53    2.76
  -2   5   5   13.65    4.06
   2   5  -5   17.14    4.81
  -2   5   5   17.56    2.12
  -2   5   5   13.44    2.54
  -1  -5   5    2.45    1.78
   1  -5  -5    0.63    1.22
   1  -5  -5    2.26    2.21
  -1  -5   5    1.73    2.01
  -1   5   5    7.08    1.71
   1   5  -5    7.88    3.83
   1   5  -5    5.42    2.56
  -1   5   5    3.39    1.16
   1   5  -5    2.97    2.28
  -1   5   5    1.23    3.12
   0  -5   5   22.32    3.99
   0  -5  -5   25.30    3.04
   0  -5  -5   13.24    3.61
   0  -5   5   19.70    3.63
   0   5   5   31.48    5.33
   0   5  -5   20.23    4.70
   0   5  -5   17.38    3.37
   0   5   5   28.84    3.35
   1  -5   5    4.48    2.16
   1  -5   5    6.48    2.26
  -1  -5  -5    2.97    2.31
  -1   5  -5   10.76    4.64
  -1   5  -5    5.38    2.10
   1   5   5    9.63    1.99
   2  -5   5   19.90    3.68
   2   5   5   31.25    4.65
  -2   5  -5   21.31    3.60
  -2   5  -5   33.90    5.65
  -3  -5  -5    5.54    3.75
  -3  -5  -5   12.59    3.55
   3  -5   5   16.06    3.00
  -3   5  -5   24.37    5.13
   3   5   5   24.95    3.76
   3   5   5   20.72    5.48
  -3   5  -5   28.16    3.72
  -4  -5  -5    4.82    3.53
  -4  -5  -5    3.76    2.42
   4  -5   5    7.29    2.22
  -4   5  -5   15.93    2.80
  -4   5  -5   16.90    2.67
  -4   5  -5   24.16    2.52
   4   5   5   15.86    4.80
  -4   5  -5   10.19    3.98
  -5  -5  -5    1.34    2.63
  -5  -5  -5    1.95    2.09
   5  -5   5    6.31    2.15
  -5   5  -5    4.65    1.19
  -5   5  -5    6.33    1.61
  -5   5  -5    2.46    3.47
  -5   5  -5    4.68    2.42
   5   5   5   -0.73    4.41
  -6  -5  -5    0.42    2.55
   6  -5   5    1.89    1.54
  -6   5  -5    6.37    1.95
  -6   5  -5    4.31    1.33
  -6   5  -5    8.12    2.24
  -7  -5  -5    2.03    2.51
   7  -5   5    2.69    1.90
  -7   5  -5    8.83    1.33
  -7   5  -5    9.11    1.39
  -7   5  -5    5.28    1.66
  -7   5  -5    7.65    1.24
  -8  -5  -5    0.62    2.73
   8  -5   5   -0.22    1.33
  -8   5  -5   -1.35    1.14
  -8   5  -5    0.59    0.62
  -8   5  -5   -0.11    0.65
  -9   5  -5    3.34    0.70
  -9   5  -5    3.35    0.69
  -9   5  -5    1.02    0.89
  -9   6   5    0.43    0.74
  -9   6   5    0.72    0.36
  -8  -6   5    3.10    1.88
  -8  -6   5    1.40    1.10
  -8   6   5    2.71    0.64
  -8   6   5    1.31    1.07
  -7  -6   5   -1.28    1.52
   7  -6  -5   -2.14    2.54
  -7  -6   5    0.37    1.13
  -7   6   5    1.51    1.16
  -7   6   5    0.72    0.51
  -7   6   5    1.33    0.91
  -6  -6   5    2.57    2.54
   6  -6  -5    1.05    2.51
  -6  -6   5    0.27    1.76
  -6  -6   5    1.34    2.20
  -6   6   5    0.41    0.54
  -6   6   5    1.55    0.61
  -6   6   5    1.11    0.73
  -6   6   5    1.52    1.33
   5  -6  -5    3.38    2.51
  -5  -6   5    0.41    1.90
  -5  -6   5    3.62    2.59
  -5   6   5    0.75    0.75
  -5   6   5    0.65    1.43
  -5   6   5    1.05    0.70
  -4  -6   5    1.22    1.99
   4  -6  -5    1.95    2.10
  -4  -6   5    1.65    2.70
  -4   6   5    4.86    1.73
  -4   6   5    6.52    1.26
  -4   6   5    3.78    1.39
  -3  -6   5   -1.93    2.01
  -3  -6   5    1.28    1.90
   3  -6  -5    1.53    2.37
  -3   6   5    2.25    0.89
  -3   6   5    2.96    1.62
  -2  -6   5    5.11    2.41
  -2  -6   5    6.37    2.57
   2  -6  -5    0.79    2.07
  -2   6   5   11.01    1.82
   2   6  -5    5.46    5.12
   2   6  -5    5.59    2.50
  -2   6   5    8.48    5.04
  -2   6   5   10.64    1.76
   1  -6  -5    0.18    2.05
  -1  -6   5    0.66    3.18
  -1  -6   5   -1.08    2.40
  -1   6   5    1.31    1.16
   1   6  -5    1.35    4.66
   1   6  -5    1.93    2.61
  -1   6   5   -6.27    4.08
   0  -6   5   -0.51    1.65
   0  -6  -5    2.25    2.37
   0   6   5    6.20    1.63
   0   6  -5    4.05    4.76
   0   6   5   -0.71    4.89
   0   6  -5    7.21    2.21
  -1  -6  -5    0.21    1.58
   1  -6   5    0.86    1.87
   1   6   5    2.99    5.68
  -1   6  -5    5.34    4.83
   1   6   5    5.50    2.02
   2  -6   5    1.01    2.20
  -2  -6  -5    0.28    2.17
  -2   6  -5    1.61    1.67
   2   6   5   -0.28    2.16
  -2   6  -5    2.67    1.39
  -3  -6  -5    2.22    2.14
   3  -6   5    2.51    2.07
  -3   6  -5    3.61    1.89
  -3   6  -5    3.36    1.19
   3   6   5    2.60    1.73
   4  -6   5    1.47    2.01
  -4  -6  -5    2.83    2.29
  -4   6  -5    1.22    0.93
  -4   6  -5    0.77    1.18
   5  -6   5    2.32    1.50
  -5   6  -5    2.83    1.17
  -5   6  -5    3.40    0.99
   6  -6   5    1.23    1.47
  -6   6  -5   -0.26    1.00
  -6   6  -5    0.76    0.80
  -6   6  -5    0.11    0.77
   7  -6   5    1.83    1.10
  -7   6  -5    0.88    0.50
  -7   6  -5    0.41    0.54
  -6   7   5    1.09    0.46
  -5  -7   5   -2.84    1.98
   5  -7  -5   -1.45    2.48
  -5   7   5    0.53    0.43
  -5   7   5    0.83    0.50
   4  -7  -5    1.18    2.10
  -4  -7   5    0.38    2.00
  -4   7   5    2.46    0.67
  -4   7   5    2.15    0.84
  -3  -7   5    1.00    1.90
   3  -7  -5    0.22    2.09
  -3   7   5    2.05    0.88
  -3   7   5    2.59    0.81
   2  -7  -5    0.63    1.96
  -2  -7   5    0.31    1.41
  -2   7   5    4.23    1.14
   2   7  -5    6.54    2.10
  -1  -7   5   -0.60    1.50
   1  -7  -5   -0.18    1.65
   1   7  -5   -0.04    1.52
  -1   7   5   -0.11    0.83
   0  -7   5    0.59    1.33
   0  -7  -5   -0.66    1.71
   0   7   5    0.91    1.20
   0   7  -5    3.21    1.62
   1  -7   5    1.96    1.78
  -1  -7  -5   -0.38    1.61
  -1   7  -5    3.64    2.07
   1   7   5    2.62    1.11
   2  -7   5    0.48    1.38
  -2  -7  -5   -2.63    1.41
  -2   7  -5    2.20    1.39
   2   7   5    2.07    1.06
  -3  -7  -5    1.07    1.45
   3  -7   5    1.33    1.30
   3   7   5    2.98    1.21
  -3   7  -5    4.90    1.14
  -3   7  -5    2.86    0.67
  -4   7  -5   -0.03    0.77
  -4   7  -5    0.77    0.52
  -5   7  -5    0.77    0.44
  -5   7  -5    1.70    0.78
 -11   0   6   -0.20    1.41
 -11   0   6    1.52    1.16
 -11   0   6    2.09    3.21
 -11   0   6    2.16    2.25
 -10   0   6    4.35    1.77
 -10   0   6    2.23    1.64
 -10   0   6    2.77    1.36
 -10   0   6    1.60    2.18
 -10   0   6    3.92    3.69
 -10   0   6    1.42    2.36
  -9   0   6    1.26    2.73
  -9   0   6    1.64    1.41
  -9   0   6   -0.35    0.78
  -9   0   6   -1.33    1.71
  -9   0   6    0.65    1.11
  -9   0   6   -1.53    1.04
   8   0  -6   44.98    4.11
   8   0  -6   39.04    4.10
  -8   0   6   45.53    4.41
  -8   0   6   36.19    5.55
  -8   0   6   38.75    4.54
  -8   0   6   41.27    4.36
  -8   0   6   56.75    5.53
  -8   0   6   43.86    4.90
  -7   0   6   92.03   10.12
   7   0  -6  102.58    9.56
  -7   0   6  105.43   10.71
  -6   0   6   38.89    4.64
   6   0  -6   45.90    4.16
  -5   0   6    4.76    1.85
  -4   0   6   14.41    1.72
   4   0  -6   13.42    1.46
   3   0  -6    9.55    1.07
   2   0  -6  171.23   16.38
   1   0  -6    6.11    0.82
   0   0  -6    5.59    0.84
   0   0  -6    5.35    0.80
  -1   0  -6  179.56   17.26
  -1   0  -6  178.91   17.16
  -2   0  -6    1.92    0.99
  -2   0  -6    2.69    0.73
  -3   0  -6    4.29    0.72
  -3   0  -6    4.27    1.36
  -4   0  -6    5.74    1.60
  -4   0  -6    5.07    1.14
  -4   0  -6    3.54    3.87
  -5   0  -6   71.14    8.70
  -5   0  -6   74.10    7.31
  -6   0  -6   36.22    4.46
  -6   0  -6   32.98    3.75
  -7   0  -6   11.34    1.80
  -7   0  -6    9.71    2.56
  -8   0  -6   28.58    4.67
  -8   0  -6   27.92    3.56
  -9   0  -6    1.25    1.38
 -10   0  -6   -0.47    1.23
 -11   0  -6   -2.03    0.85
 -13  -1   6   -0.34    1.35
 -13   1   6    1.92    1.68
 -12  -1   6   -0.03    1.24
 -12   1   6    1.48    1.09
 -12   1   6    2.40    1.40
 -11  -1   6    4.71    3.16
 -11  -1   6    3.70    1.29
 -11   1   6    1.07    1.42
 -11   1   6    4.53    0.94
 -10  -1   6    1.19    2.34
 -10  -1   6    0.13    1.29
 -10  -1   6   -0.87    0.90
  10   1  -6    0.10    0.74
 -10   1   6    6.68    3.42
 -10   1   6   -0.19    0.77
 -10   1   6    2.35    1.30
 -10   1   6   -0.02    1.45
 -10   1   6   -2.34    1.15
  -9  -1   6   16.07    4.60
  -9  -1   6   25.54    3.38
  -9  -1   6   21.73    2.73
  -9  -1   6   22.40    2.70
  -9  -1   6   22.22    2.69
  -9   1   6   23.13    2.79
  -9   1   6   25.55    3.19
   9   1  -6   25.14    2.68
  -9   1   6   28.40    3.28
  -9   1   6   24.73    2.73
  -9   1   6   16.14    3.53
  -9   1   6   24.20    2.81
   8  -1  -6    0.80    0.32
  -8  -1   6    0.29    0.98
  -8  -1   6   -0.87    0.97
  -8  -1   6    2.27    1.30
  -8  -1   6   -1.74    1.61
  -8   1   6   -0.28    1.62
  -8   1   6    1.37    0.79
   8   1  -6    0.60    0.63
  -8   1   6    2.01    1.27
  -8   1   6    0.19    1.42
  -8   1   6    0.27    0.70
  -7  -1   6   39.79    4.49
  -7  -1   6   39.80    5.10
   7  -1  -6   37.67    4.11
   7  -1  -6   38.04    3.87
  -7  -1   6   46.94    4.93
   7   1  -6   42.46    4.23
  -7   1   6   40.35    4.69
   6  -1  -6   41.70    4.03
   6  -1  -6   40.34    4.24
  -6  -1   6   42.94    5.11
  -6   1   6   42.63    4.53
   6   1  -6   41.02    4.20
   5  -1  -6   24.31    2.77
   5  -1  -6   26.14    2.51
   5   1  -6   31.11    3.04
  -5   1   6   27.87    3.29
   4  -1  -6   12.74    1.80
   4  -1  -6   11.01    1.24
  -4  -1   6   12.16    1.90
   4   1  -6   11.52    1.36
  -4   1   6   10.88    1.56
   3  -1  -6   19.59    2.03
  -3  -1   6   20.70    2.61
   3   1  -6   24.80    2.59
  -3   1   6   20.43    2.40
   2  -1  -6  134.67   12.90
   2   1  -6  110.77   11.07
  -2   1   6  118.80   11.07
   1  -1  -6   94.08    9.05
   1   1  -6  108.37    9.99
   1   1  -6  103.86   10.03
  -1   1   6   97.61   10.14
   0  -1  -6  242.47   23.16
   0   1  -6  230.61   20.26
   0   1   6  175.01   20.46
   0   1  -6  228.10   20.35
  -1  -1  -6    7.29    2.37
  -1  -1  -6    9.85    1.08
  -1   1  -6    9.85    1.52
  -1   1  -6    8.50    1.13
  -2  -1  -6    9.10    2.74
  -2  -1  -6   10.23    1.15
  -2   1  -6    8.10    1.58
  -2   1  -6    8.67    1.15
  -3  -1  -6   32.07    5.26
  -3  -1  -6   48.25    4.15
  -3   1  -6   45.51    4.29
  -3   1  -6   37.31    4.46
  -3   1  -6   47.25    4.77
  -4  -1  -6    5.22    2.60
  -4  -1  -6    5.69    1.28
  -4   1  -6   14.44    1.88
  -4   1  -6   10.72    2.14
  -5  -1  -6    4.34    2.49
  -5  -1  -6   11.31    1.62
  -5   1  -6    7.36    1.33
  -5   1  -6    6.97    1.70
  -6  -1  -6    5.17    1.21
  -6  -1  -6    3.63    2.64
  -6   1  -6    5.65    1.26
  -6   1  -6    3.97    1.91
  -7  -1  -6    2.39    2.91
  -7   1  -6    4.98    2.30
  -7   1  -6    7.05    1.51
  -8   1  -6   13.98    3.30
  -8   1  -6   17.82    2.66
  -8   1  -6   15.61    2.35
  -9  -1  -6    9.47    1.85
   9   1   6   -0.53    2.59
  -9   1  -6    5.61    1.63
  -9   1  -6    7.56    1.55
  -9   1  -6    5.01    3.20
 -10  -1  -6    8.96    1.75
 -10   1  -6    9.39    1.91
 -11   1  -6    1.57    1.35
 -12   1  -6    0.81    0.75
 -13  -2   6    0.98    0.90
 -13   2   6    1.62    0.88
 -12  -2   6   -0.03    1.06
 -12  -2   6    0.89    2.62
 -12   2   6    0.47    0.94
 -12   2   6   -0.78    0.67
 -11  -2   6    1.86    2.94
 -11  -2   6    7.23    2.43
 -11   2   6    5.88    1.03
 -11   2   6    3.88    2.04
 -10  -2   6    3.14    1.29
 -10  -2   6    1.57    0.97
 -10  -2   6    2.90    1.56
 -10  -2   6    2.76    2.49
  10   2  -6    4.17    1.39
 -10   2   6    3.84    1.48
 -10   2   6    2.85    3.96
 -10   2   6    3.54    0.96
 -10   2   6    3.25    0.98
 -10   2   6    3.34    1.17
  -9  -2   6   49.34    5.25
   9  -2  -6   55.58    5.10
  -9  -2   6   47.15    5.69
  -9  -2   6   50.57    5.26
  -9   2   6   60.25    6.23
  -9   2   6   61.58    8.58
  -9   2   6   67.17    6.33
  -9   2   6   64.23    6.36
   9   2  -6   61.37    6.45
  -9   2   6   58.91    6.64
  -8  -2   6    4.43    2.29
   8  -2  -6    4.04    0.74
  -8  -2   6    3.44    1.51
  -8  -2   6    3.14    1.28
  -8  -2   6    4.39    1.13
  -8   2   6    6.71    1.19
  -8   2   6    4.64    1.78
  -8   2   6    6.13    1.20
  -8   2   6    6.86    1.29
   8   2  -6    6.08    1.41
  -8   2   6    4.57    2.27
  -8   2   6    3.98    1.90
  -7  -2   6    8.04    1.42
  -7  -2   6    5.49    2.32
   7  -2  -6    6.33    0.91
  -7  -2   6    5.58    1.62
  -7  -2   6    6.06    1.31
   7   2  -6    8.37    1.48
  -7   2   6    6.56    1.24
  -7   2   6    7.75    1.35
  -7   2   6    6.43    1.81
  -7   2   6    8.42    1.30
  -7   2   6    9.12    2.22
   6  -2  -6    6.12    0.82
  -6  -2   6    8.06    2.31
   6   2  -6    6.81    1.28
  -6   2   6    4.98    1.78
   5  -2  -6   51.56    5.64
  -5  -2   6   66.11    6.52
  -5   2   6   54.31    6.25
   5   2  -6   64.46    6.06
  -4  -2   6   68.21    7.32
   4  -2  -6   69.92    6.71
   4   2  -6   80.22    8.37
  -4   2   6   89.89    8.91
   3  -2  -6   86.68    8.37
  -3   2   6  105.98   10.14
   3   2  -6   97.64    9.95
   2  -2  -6  176.62   16.92
   2   2  -6  173.12   17.84
  -2   2   6  197.53   18.04
   1  -2  -6   79.05    7.66
   1   2  -6   85.26    8.37
  -1   2   6   92.46    8.53
   1   2  -6   78.19    8.61
   0  -2  -6    1.54    0.48
   0   2   6    1.19    1.00
   0   2  -6    1.02    0.64
   0   2  -6    0.74    1.12
  -1  -2  -6    8.49    2.58
  -1  -2  -6   11.62    1.30
  -1   2  -6    9.03    1.83
   1   2   6   10.09    2.00
  -1   2  -6    7.86    1.20
  -2  -2  -6   97.27    8.05
  -2  -2  -6   65.10    8.94
  -2   2  -6  119.96   11.31
  -2   2  -6  118.63   11.24
   2   2   6  110.57   11.76
  -2   2  -6  113.68   11.57
  -3  -2  -6   51.91    7.00
  -3  -2  -6   61.69    5.42
  -3  -2  -6   46.17    6.60
   3   2   6   80.75    7.67
  -3   2  -6   66.23    7.34
  -3   2  -6   65.10    7.00
  -4  -2  -6    7.82    1.61
  -4  -2  -6    8.03    3.20
  -4   2  -6    7.20    2.01
  -4   2  -6    7.08    1.36
   4   2   6    5.47    1.96
  -5  -2  -6   21.21    2.49
  -5  -2  -6   22.95    4.30
  -5  -2  -6   10.63    3.74
  -5   2  -6   17.28    3.11
  -5   2  -6   17.88    2.20
   5   2   6   12.26    2.89
  -6  -2  -6    1.01    1.76
  -6  -2  -6    1.06    2.03
   6   2   6    2.04    1.90
  -6   2  -6    0.04    0.95
  -6   2  -6    0.95    1.75
  -7  -2  -6    0.59    2.25
  -7   2  -6    5.54    1.77
  -7   2  -6    8.01    3.08
   7   2   6    1.64    3.43
  -8  -2  -6    1.26    2.44
  -8  -2  -6    3.15    1.80
  -8   2  -6    6.79    1.47
  -8   2  -6    4.33    2.74
   8   2   6   12.18    3.14
  -8   2  -6    7.43    1.40
  -8   2  -6    9.28    2.15
  -9   2  -6    7.39    2.06
  -9   2  -6    6.02    1.35
 -10   2  -6    8.88    1.85
 -10   2  -6    9.81    1.39
 -11   2  -6   -0.33    0.92
 -13  -3   6    2.54    0.91
 -13   3   6    1.60    0.72
 -12  -3   6    2.04    1.26
 -12  -3   6   -3.33    3.03
 -12   3   6    1.52    0.99
 -12   3   6    2.55    0.69
 -11  -3   6    5.67    1.58
 -11  -3   6    3.23    2.07
 -11   3   6    4.85    0.90
 -11   3   6    5.43    1.32
 -10  -3   6    4.04    1.51
 -10  -3   6    1.94    2.08
 -10   3   6    2.45    1.16
 -10   3   6    4.05    1.01
 -10   3   6    3.89    0.89
 -10   3   6    2.26    1.32
  -9  -3   6   18.20    2.34
   9  -3  -6   18.19    2.35
  -9  -3   6   18.60    2.45
  -9  -3   6   20.24    3.00
  -9   3   6   18.88    3.09
  -9   3   6   23.54    2.51
  -9   3   6   21.91    2.61
  -9   3   6   20.93    2.54
   9   3  -6   19.41    3.04
  -9   3   6   19.01    4.94
  -8  -3   6   16.34    2.24
  -8  -3   6   13.91    3.36
  -8  -3   6   21.33    2.25
  -8  -3   6   18.11    2.64
   8  -3  -6   12.13    1.90
   8   3  -6   25.75    3.07
  -8   3   6   20.51    2.35
  -8   3   6   20.04    2.42
  -8   3   6   15.78    4.18
  -8   3   6   19.09    2.55
  -8   3   6   16.08    2.87
   7  -3  -6   37.49    4.07
  -7  -3   6   38.53    4.25
  -7  -3   6   41.62    4.69
  -7  -3   6   40.98    4.20
  -7   3   6   47.77    4.83
  -7   3   6   48.73    5.10
  -7   3   6   45.39    5.19
   7   3  -6   57.81    5.51
  -7   3   6   38.32    5.99
  -7   3   6   44.50    4.88
  -7   3   6   43.86    4.77
   6  -3  -6   11.02    3.09
  -6  -3   6    6.68    3.81
  -6  -3   6    7.38    1.45
  -6  -3   6   12.86    2.76
  -6  -3   6   10.75    1.63
   6  -3  -6    8.80    1.33
  -6  -3   6   10.27    2.12
  -6   3   6   15.58    1.91
  -6   3   6   14.55    1.75
  -6   3   6   11.11    2.53
   6   3  -6   12.92    2.15
  -6   3   6   11.73    2.31
  -6   3   6   13.69    1.88
  -6   3   6   10.44    1.57
  -6   3   6   10.73    1.73
   5  -3  -6   52.18    5.50
   5  -3  -6   48.24    6.39
  -5  -3   6   61.77    7.54
  -5  -3   6   55.14    5.96
  -5  -3   6   62.75    6.41
  -5  -3   6   56.58    5.65
  -5  -3   6   53.33    5.69
  -5   3   6   68.07    7.03
  -5   3   6   69.73    7.49
   5   3  -6   80.78    7.07
  -5   3   6   61.83    6.68
  -5   3   6   61.71    6.70
  -5   3   6   62.94    6.66
   4  -3  -6    3.44    2.18
  -4  -3   6    3.15    1.50
  -4  -3   6    2.89    2.74
   4  -3  -6    4.94    0.85
  -4   3   6    5.26    1.87
   4   3  -6    4.80    1.25
   3  -3  -6   63.82    6.84
  -3  -3   6   73.63    7.88
  -3   3   6   77.82    8.53
   3   3  -6   84.12    8.25
   2  -3  -6   36.29    3.73
  -2  -3   6   43.80    5.15
  -2  -3   6   33.50    4.25
   2   3  -6   46.97    4.74
  -2   3   6   42.09    5.15
   1  -3  -6   28.82    3.23
  -1  -3   6   38.26    4.53
   1   3  -6   40.80    4.23
   1   3  -6   37.23    4.85
  -1   3   6   40.84    4.82
   0  -3  -6    4.37    0.87
   0  -3  -6    6.01    2.70
   0   3  -6    1.34    0.79
   0   3   6    4.27    1.41
   0   3  -6   -0.89    1.30
  -1  -3  -6   13.34    3.40
  -1  -3  -6   14.56    1.72
  -1  -3  -6   16.59    3.42
  -1   3  -6   15.98    2.05
  -1   3  -6   15.55    2.41
  -1   3  -6   15.08    2.75
   1   3   6   16.36    2.69
  -2  -3  -6    2.69    2.36
  -2  -3  -6    1.37    0.72
  -2  -3  -6   -0.43    2.59
  -2   3  -6    1.07    1.03
  -2   3  -6    1.39    1.62
  -2   3  -6    1.32    0.85
   2   3   6    3.24    1.53
  -3  -3  -6    4.03    2.75
  -3  -3  -6   12.50    2.04
  -3  -3  -6    7.65    2.87
  -3  -3  -6   11.84    2.83
   3   3   6   13.25    2.91
  -3   3  -6   16.27    2.05
  -3   3  -6   13.85    3.33
  -4  -3  -6    9.90    2.50
  -4  -3  -6    6.87    2.89
  -4  -3  -6    5.12    2.65
  -4   3  -6   10.78    2.54
  -4   3  -6    7.01    2.04
  -4   3  -6   12.16    1.76
   4   3   6   12.08    2.94
  -5  -3  -6   -0.96    1.69
  -5  -3  -6    0.73    2.12
  -5   3  -6   -3.00    1.76
  -5   3  -6    1.48    1.45
   5   3   6    3.27    2.20
  -6  -3  -6    3.30    2.69
  -6  -3  -6    9.13    2.57
  -6   3  -6    8.26    2.01
   6   3   6   11.58    3.47
  -6   3  -6    9.61    2.02
  -7  -3  -6    1.14    2.22
   7   3   6   15.24    3.49
  -7   3  -6   17.85    3.64
  -7   3  -6   10.48    2.42
  -7   3  -6   14.49    2.20
  -8  -3  -6    1.66    2.11
  -8   3  -6    6.71    2.06
   8   3   6   14.30    3.57
  -8   3  -6   12.93    1.68
  -8   3  -6   10.04    1.70
  -8   3  -6   13.03    3.90
  -9   3  -6    4.08    1.51
  -9   3  -6    4.88    1.07
 -10   3  -6    2.03    1.22
 -10   3  -6    2.28    0.78
 -11   3  -6    0.20    0.79
 -11   3  -6   -0.39    0.64
 -12  -4   6    0.73    0.71
 -12   4   6    1.56    0.74
 -12   4   6    0.95    0.50
 -11  -4   6    0.53    1.64
 -11  -4   6    3.99    1.28
 -11   4   6    4.58    1.37
 -11   4   6    6.03    0.92
 -10  -4   6    0.02    1.44
 -10  -4   6   -0.07    0.92
 -10   4   6    2.24    1.14
 -10   4   6    1.28    0.61
 -10   4   6    0.64    1.03
  -9  -4   6    3.74    1.50
  -9  -4   6    1.21    1.85
  -9   4   6    5.09    1.01
  -9   4   6    3.40    1.25
  -9   4   6    4.90    1.15
  -9   4   6    5.86    1.08
   8  -4  -6    4.55    1.65
  -8  -4   6    5.28    1.81
   8  -4  -6    8.33    2.91
  -8   4   6    6.31    1.15
  -8   4   6    6.16    7.04
  -8   4   6    5.75    1.10
  -8   4   6    7.23    1.87
   8   4  -6    3.68    2.20
  -8   4   6    6.13    1.31
   7  -4  -6    0.75    0.83
  -7  -4   6    0.73    1.62
  -7  -4   6    1.68    1.39
  -7   4   6    0.05    0.67
  -7   4   6    0.46    0.93
  -7   4   6    0.24    0.56
  -7   4   6   -2.21    3.35
  -7   4   6   -0.63    0.68
   7   4  -6   -0.64    1.58
  -7   4   6    0.81    1.42
  -6  -4   6    3.14    1.86
   6  -4  -6    6.40    2.79
  -6  -4   6    3.51    3.13
  -6  -4   6    3.98    1.22
  -6  -4   6    4.01    2.42
   6  -4  -6    3.83    1.17
  -6   4   6    0.78    2.81
  -6   4   6    5.81    1.59
  -6   4   6    3.17    1.59
  -6   4   6    3.92    1.06
  -6   4   6    5.25    1.06
   6   4  -6    2.94    2.33
  -6   4   6    4.76    1.00
   5  -4  -6    0.00    0.70
  -5  -4   6   -1.67    1.01
  -5  -4   6    3.19    2.70
  -5  -4   6   -0.85    1.31
   5  -4  -6    0.39    3.16
  -5   4   6    0.32    0.77
  -5   4   6   -2.73    2.06
  -5   4   6    0.22    0.85
  -5   4   6    0.62    0.96
   5   4  -6    0.25    1.31
  -5   4   6   -0.23    1.37
  -4  -4   6   26.84    3.08
   4  -4  -6   28.56    4.38
  -4  -4   6   24.78    4.89
  -4  -4   6   18.65    4.19
  -4  -4   6   26.07    3.60
   4  -4  -6   27.27    2.89
  -4   4   6   30.40    3.56
   4   4  -6   33.55    4.01
  -4   4   6   32.68    3.78
  -4   4   6   30.55    3.52
  -4   4   6   41.23    5.27
  -4   4   6   28.23    3.39
   3  -4  -6    3.26    0.83
   3  -4  -6   -0.88    2.40
  -3  -4   6    2.72    1.97
  -3  -4   6    3.49    2.68
  -3  -4   6    3.14    1.66
  -3   4   6    3.68    1.23
  -3   4   6    6.52    1.36
   3   4  -6    2.80    1.50
  -3   4   6    5.72    2.04
  -3   4   6    2.21    2.12
  -3   4   6    5.44    1.15
  -2  -4   6    0.64    1.52
   2  -4  -6    0.51    0.64
  -2  -4   6    1.05    2.25
   2  -4  -6   -0.07    2.15
  -2   4   6   -0.15    0.78
   2   4  -6    2.16    2.57
   2   4  -6   -0.10    1.16
  -2   4   6    0.08    1.90
  -2   4   6    1.26    1.03
  -2   4   6    1.05    1.31
  -1  -4   6    4.36    2.22
  -1  -4   6    5.46    1.89
   1  -4  -6    2.35    0.82
   1  -4  -6    2.67    2.39
  -1   4   6    4.16    1.37
   1   4  -6    2.61    1.21
  -1   4   6    5.85    2.57
   1   4  -6    5.89    2.75
   0  -4   6   24.19    5.74
   0  -4   6   30.38    3.94
   0  -4  -6   38.88    3.97
   0  -4  -6   27.15    4.73
   0   4  -6   41.45    4.62
   0   4   6   40.80    4.64
   0   4  -6   42.22    5.59
   1  -4   6    0.60    1.59
  -1  -4  -6    1.82    0.94
  -1  -4  -6    0.15    2.25
   1  -4   6   -0.82    1.28
   1   4   6    1.15    1.35
  -1   4  -6   -0.11    2.19
  -1   4  -6   -0.86    1.67
   1   4   6   -0.60    1.88
  -1   4  -6    0.17    2.02
  -2  -4  -6    3.01    2.93
  -2  -4  -6    2.94    1.83
  -2  -4  -6   -4.03    3.04
  -2   4  -6   -0.31    1.88
   2   4   6    3.69    1.71
   2   4   6   -0.43    2.43
  -2   4  -6    0.37    2.15
  -3  -4  -6    8.12    3.26
  -3  -4  -6    2.12    2.37
  -3   4  -6   13.68    2.66
   3   4   6   12.06    3.11
  -3   4  -6    8.44    2.15
  -3   4  -6    9.98    2.94
  -4  -4  -6   -0.54    2.16
  -4   4  -6    1.80    2.50
  -4   4  -6    0.71    2.46
  -4   4  -6    2.90    1.68
  -5  -4  -6    1.99    2.39
  -5   4  -6   13.75    3.53
  -5   4  -6   17.40    2.71
   5   4   6   17.08    3.78
  -5   4  -6   18.76    4.25
  -6  -4  -6    1.27    2.40
   6   4   6    3.35    3.16
  -6   4  -6    0.66    1.57
  -6   4  -6    0.71    3.35
  -6   4  -6    2.65    1.38
  -7  -4  -6    0.30    2.26
  -7   4  -6    5.19    1.21
  -7   4  -6    9.50    2.22
  -7   4  -6   10.63    1.63
  -8  -4  -6    1.08    2.08
  -8   4  -6   -0.44    1.23
  -8   4  -6    1.51    0.73
  -8   4  -6    2.82    0.90
  -8   4  -6    2.02    0.88
  -9   4  -6    3.06    1.28
  -9   4  -6    2.72    0.80
  -9   4  -6    3.89    0.95
 -10   4  -6    2.84    1.09
 -10   4  -6    1.41    0.55
 -10  -5   6   -0.82    1.61
 -10  -5   6    1.57    0.85
 -10   5   6    1.04    0.52
 -10   5   6    0.91    0.75
  -9  -5   6    2.11    1.10
  -9  -5   6    0.12    1.29
  -9   5   6    1.60    0.98
  -9   5   6    1.98    0.63
  -9   5   6    3.64    0.81
  -8  -5   6    1.94    1.57
  -8  -5   6   -0.43    1.02
  -8   5   6    4.03    1.47
  -8   5   6    5.06    0.98
  -8   5   6    3.08    0.86
  -8   5   6    2.19    0.73
  -7  -5   6    0.36    1.91
  -7  -5   6    0.95    1.30
   7  -5  -6    2.28    3.14
  -7   5   6    1.63    0.90
  -7   5   6    0.87    0.69
  -7   5   6    0.78    0.70
  -7   5   6    1.21    1.40
   6  -5  -6   -1.27    2.69
  -6  -5   6    0.74    1.74
  -6  -5   6   -2.22    2.88
  -6  -5   6    0.64    1.30
  -6   5   6    3.05    5.00
  -6   5   6    0.75    0.67
  -6   5   6    1.97    1.55
  -6   5   6    1.89    1.00
  -6   5   6    0.11    0.69
   6   5  -6    1.13    3.43
  -5  -5   6   14.63    3.39
  -5  -5   6   17.37    5.17
   5  -5  -6   15.11    4.70
   5  -5  -6   20.63    2.69
  -5   5   6   19.80    2.45
  -5   5   6   16.25    4.92
  -5   5   6   25.54    3.32
   5   5  -6   21.09    3.74
  -5   5   6   23.01    2.55
  -5   5   6   16.81    2.49
   4  -5  -6    7.19    1.54
  -4  -5   6    6.31    3.06
  -4  -5   6    3.41    2.08
  -4  -5   6    6.18    2.00
  -4   5   6   10.10    1.66
  -4   5   6   10.32    1.61
  -4   5   6    5.77    3.58
   4   5  -6    7.25    2.42
  -4   5   6    8.56    1.38
  -4   5   6    6.31    1.82
  -3  -5   6    8.62    3.49
   3  -5  -6   14.30    2.09
   3  -5  -6    9.46    3.02
  -3   5   6    6.64    3.53
   3   5  -6   16.46    4.84
  -3   5   6   13.17    2.32
  -3   5   6   16.36    1.97
  -3   5   6   13.66    3.04
   3   5  -6    8.03    3.04
   2  -5  -6    3.03    2.73
  -2  -5   6   -1.79    1.42
  -2  -5   6    1.30    2.26
   2  -5  -6   -0.76    0.98
  -2   5   6   -0.90    0.96
  -2   5   6    2.29    1.20
  -2   5   6    3.97    3.17
  -2   5   6    1.43    1.58
   2   5  -6    2.73    4.33
   2   5  -6   -0.23    2.19
   1  -5  -6   22.21    4.31
  -1  -5   6   21.92    3.51
  -1  -5   6   32.93    4.81
  -1   5   6   26.92    3.71
  -1   5   6   28.89    4.64
  -1   5   6   37.10    4.05
   1   5  -6   38.80    6.83
   1   5  -6   31.45    4.63
  -1   5   6   30.86    5.61
   1   5  -6   42.16    4.96
   0  -5   6    0.24    1.87
   0  -5  -6    1.74    2.25
   0  -5   6    1.94    1.70
   0  -5  -6    3.00    1.69
   0   5  -6   -0.77    3.47
   0   5  -6    0.47    2.23
   0   5   6   -0.77    3.07
   0   5   6    1.61    1.53
   1  -5   6    3.82    1.87
  -1  -5  -6    3.42    2.42
  -1   5  -6    7.81    2.42
  -1   5  -6    8.23    3.45
   1   5   6    9.12    1.87
   2  -5   6   12.58    2.74
   2  -5   6    9.45    2.45
  -2  -5  -6    2.49    2.61
  -2   5  -6   13.10    2.75
  -2   5  -6   15.86    4.04
   2   5   6   14.11    2.36
   3   5   6    0.16    1.86
  -3   5  -6    3.55    3.16
  -3   5  -6    3.98    1.97
   4  -5   6    2.17    1.74
  -4  -5  -6    2.05    2.50
  -4  -5  -6   -3.03    5.61
  -4   5  -6    3.90    3.32
  -4   5  -6    0.32    1.66
  -4   5  -6    0.61    1.63
  -5  -5  -6    4.40    3.19
   5  -5   6    5.83    2.03
  -5   5  -6   13.82    2.50
  -5   5  -6    8.64    1.63
  -5   5  -6   17.85    3.17
  -6  -5  -6    0.12    3.04
   6  -5   6    1.22    1.92
  -6   5  -6    1.47    1.13
  -6   5  -6    0.93    0.91
  -6   5  -6    1.16    1.52
   7  -5   6    0.45    1.31
  -7   5  -6    2.03    0.73
  -7   5  -6    0.14    1.35
  -7   5  -6    2.08    0.79
  -7   5  -6    2.52    0.88
   8  -5   6    1.49    1.25
  -8   5  -6    0.99    0.61
  -8   5  -6    3.35    1.29
  -8   5  -6    2.60    0.68
  -9   5  -6    1.38    0.78
  -9   5  -6   -0.14    0.41
  -9   5  -6    0.23    0.75
  -9   6   6    0.23    0.68
  -9   6   6    0.59    0.38
  -8  -6   6    1.84    1.66
  -8  -6   6    1.11    1.05
  -8   6   6    0.21    0.45
  -8   6   6   -0.74    0.85
  -7  -6   6    1.15    1.12
  -7  -6   6    1.16    1.67
  -7   6   6    2.40    0.59
  -7   6   6    2.67    1.17
   6  -6  -6    0.86    2.67
  -6  -6   6    0.43    1.55
  -6  -6   6    1.51    1.45
  -6  -6   6   -2.62    2.50
  -6   6   6   -0.05    0.60
  -6   6   6    1.44    1.26
  -6   6   6   -0.21    0.52
  -6   6   6    0.65    0.52
  -5  -6   6   -0.72    1.59
   5  -6  -6    0.29    2.57
  -5  -6   6    0.86    2.59
  -5   6   6    0.86    0.73
  -5   6   6    4.46    1.54
  -5   6   6    0.29    0.58
  -4  -6   6    0.71    2.48
  -4  -6   6    0.12    1.85
   4  -6  -6   -0.69    3.98
  -4   6   6    1.67    1.20
  -4   6   6    2.32    1.52
  -4   6   6    3.07    0.85
  -3  -6   6    5.79    2.65
  -3  -6   6    5.78    2.64
   3  -6  -6    2.79    2.30
  -3   6   6    6.30    2.68
  -3   6   6   11.28    1.82
  -3   6   6    9.82    1.63
  -2  -6   6    0.58    2.10
  -2  -6   6    1.03    2.17
   2  -6  -6    0.00    2.04
  -2   6   6    2.42    1.33
   2   6  -6    1.66    4.59
  -1  -6   6    3.72    2.47
  -1  -6   6    2.51    2.54
   1  -6  -6    0.81    2.28
  -1   6   6    4.12    1.31
   1   6  -6    2.60    2.03
   0  -6   6    6.95    2.27
   0  -6  -6    3.26    2.51
   0   6  -6   22.88    3.62
   0   6   6   25.73    3.56
   1  -6   6    1.09    2.16
  -1  -6  -6    0.68    1.91
  -1   6  -6    0.04    1.27
  -1   6  -6    4.05    1.80
   1   6   6    2.65    1.28
  -2  -6  -6    2.98    1.90
   2  -6   6    4.58    2.39
   2   6   6    7.59    1.68
  -2   6  -6    3.64    2.29
  -2   6  -6    6.72    1.38
  -3  -6  -6   -0.78    1.61
   3  -6   6   -2.16    2.13
   3   6   6    0.11    1.48
  -3   6  -6    0.80    1.39
  -3   6  -6   -0.59    1.06
   4  -6   6    0.59    1.51
  -4   6  -6    3.17    1.01
  -4   6  -6    1.42    1.21
   5  -6   6    0.53    1.35
  -5   6  -6    3.85    1.21
  -5   6  -6    4.21    1.04
   6  -6   6    0.77    1.13
  -6   6  -6    4.29    0.92
  -6   6  -6    4.83    0.94
  -6   6  -6    3.80    0.98
  -7   6  -6    0.02    0.43
  -7   6  -6    0.50    0.54
  -6   7   6    2.11    0.53
  -5   7   6    2.80    0.65
  -5   7   6    2.32    0.54
   4  -7  -6    3.92    2.63
  -4  -7   6    0.26    2.14
  -4   7   6    0.35    0.64
  -4   7   6    1.27    0.56
  -3  -7   6    2.09    1.93
   3  -7  -6   -0.44    2.15
  -3   7   6    0.32    0.68
   2  -7  -6    3.73    2.79
  -2  -7   6    2.44    1.99
  -2   7   6    0.47    0.75
   2   7  -6    0.45    1.86
  -1  -7   6    0.57    1.41
   1  -7  -6    0.65    1.97
   1   7  -6    1.47    1.62
  -1   7   6    2.37    1.00
   0  -7  -6    0.35    1.66
   0  -7   6   -0.16    1.52
   0   7   6   -0.19    0.76
   0   7  -6    1.57    1.41
  -1  -7  -6    0.63    1.58
   1  -7   6    0.69    2.65
  -1   7  -6    0.62    1.16
   1   7   6    1.30    0.89
   2  -7   6    1.94    1.84
  -2  -7  -6    0.80    1.70
  -2   7  -6   -0.79    1.01
   2   7   6    0.36    1.00
   3  -7   6    1.30    1.52
  -3   7  -6    1.30    0.97
   3   7   6    0.18    1.12
  -4   7  -6    0.60    0.42
  -4   7  -6   -0.81    0.69
 -12   0   7    2.06    2.36
 -11   0   7   32.90    4.65
 -11   0   7   31.74    3.56
 -11   0   7   35.95    4.38
 -11   0   7   31.34    3.72
 -10   0   7   17.62    3.52
 -10   0   7   16.42    2.87
 -10   0   7   20.83    2.44
 -10   0   7   22.23    2.63
 -10   0   7   26.09    2.64
  -9   0   7    3.62    1.60
  -9   0   7    1.73    0.77
  -9   0   7    3.14    3.09
  -9   0   7    3.29    1.88
  -9   0   7    1.34    0.99
  -9   0   7    3.39    1.23
  -8   0   7   20.09    4.00
  -8   0   7   18.78    2.34
  -8   0   7   22.46    3.03
  -8   0   7   14.22    3.63
  -8   0   7   16.48    2.11
  -8   0   7   16.55    2.08
   7   0  -7  153.79   14.46
  -7   0   7  148.32   15.47
   6   0  -7    0.55    0.29
   5   0  -7   11.70    1.31
  -5   0   7   13.84    2.88
   4   0  -7    4.83    0.71
  -4   0   7    5.13    1.61
   3   0  -7  254.43   24.34
   2   0  -7  212.91   20.47
   1   0  -7  231.28   22.12
   0   0  -7  122.49   11.80
  -1   0  -7  223.61   21.87
  -1   0  -7  233.71   21.98
  -2   0  -7   27.75    3.12
  -2   0  -7   27.27    2.80
  -3   0  -7   13.51    1.71
  -3   0  -7   18.73    2.22
  -3   0  -7   17.68    2.35
  -4   0  -7   24.47    3.33
  -4   0  -7   24.85    2.78
  -5   0  -7   12.17    2.60
  -5   0  -7   14.00    2.00
  -6   0  -7   11.45    2.82
  -6   0  -7   18.44    2.27
  -7   0  -7    1.42    2.00
  -7   0  -7    0.95    1.16
  -8   0  -7    3.79    1.38
  -9   0  -7    0.35    1.56
 -10   0  -7    0.49    1.25
 -11   0  -7    1.22    0.93
 -13  -1   7    0.18    1.37
 -12  -1   7    5.16    1.58
 -12   1   7    3.83    1.29
 -12   1   7    5.76    1.42
 -11  -1   7   -0.31    0.86
 -11  -1   7   -0.53    1.21
 -11  -1   7    0.67    2.96
 -11  -1   7    0.66    2.04
 -11   1   7    0.24    1.70
 -11   1   7    0.84    0.75
 -11   1   7   -0.67    1.18
 -10  -1   7    6.66    3.48
 -10  -1   7    4.61    1.42
 -10  -1   7    7.56    1.42
 -10  -1   7    5.40    1.65
 -10  -1   7    7.16    1.44
 -10   1   7    5.60    1.65
 -10   1   7    6.88    1.73
 -10   1   7    9.33    1.39
 -10   1   7    6.18    1.18
  10   1  -7    5.34    0.98
   9  -1  -7    2.83    0.53
  -9  -1   7    4.79    1.08
  -9  -1   7    0.46    1.06
  -9  -1   7    3.26    1.41
  -9  -1   7    3.73    1.22
  -9   1   7    2.12    1.45
  -9   1   7   -1.02    2.63
  -9   1   7    4.10    1.27
  -9   1   7    2.56    0.94
  -9   1   7    3.64    0.91
  -8  -1   7   21.45    2.63
  -8  -1   7   24.25    4.34
  -8  -1   7   18.30    2.67
  -8  -1   7   25.62    2.71
   8  -1  -7   24.35    2.28
  -8  -1   7   22.60    3.05
  -8   1   7   19.88    3.67
  -8   1   7   28.21    2.96
  -8   1   7   34.91    4.22
  -8   1   7   27.94    3.47
  -8   1   7   25.58    2.96
  -8   1   7   26.03    3.19
   8   1  -7   29.26    2.91
   7  -1  -7   26.23    2.49
  -7  -1   7   23.11    3.23
  -7  -1   7   26.54    3.73
   7  -1  -7   24.24    3.27
  -7  -1   7   25.88    2.82
  -7  -1   7   23.19    3.18
  -7   1   7   29.04    3.26
  -7   1   7   34.09    3.74
  -7   1   7   24.93    3.69
  -7   1   7   31.46    3.18
   7   1  -7   30.40    3.12
  -7   1   7   29.81    3.17
   6  -1  -7   19.37    2.89
  -6  -1   7   23.36    3.38
   6  -1  -7   27.93    2.43
  -6   1   7   25.19    3.04
   6   1  -7   25.19    2.66
   5  -1  -7    0.32    0.31
  -5  -1   7    0.74    1.26
  -5   1   7    1.05    0.79
   5   1  -7    0.32    0.44
   4  -1  -7    5.27    0.73
  -4   1   7    4.19    0.91
   4   1  -7    3.32    0.70
   3  -1  -7   31.30    3.21
  -3  -1   7   33.76    3.75
   3   1  -7   38.93    3.81
  -3   1   7   36.69    3.78
   2  -1  -7   14.32    1.54
  -2   1   7   14.62    1.40
   2   1  -7   11.94    1.58
   2   1  -7   11.66    1.49
   1  -1  -7   87.39    8.44
   1   1  -7   93.49    8.91
  -1   1   7   91.31    8.99
   1   1  -7   86.07    8.77
   0  -1  -7   24.09    2.46
   0   1  -7   19.23    2.20
   0   1  -7   19.59    2.05
   0   1   7   17.57    2.55
  -1  -1  -7   43.27    4.27
  -1   1  -7   41.05    4.17
  -1   1  -7   37.59    3.93
  -2  -1  -7   17.94    1.78
  -2  -1  -7   11.87    3.35
  -2   1  -7   18.06    2.06
  -2   1  -7   21.01    2.55
  -3  -1  -7   27.32    3.11
  -3  -1  -7   25.90    2.74
  -3   1  -7   29.27    3.09
  -3   1  -7   26.49    2.89
  -3   1  -7   28.24    3.40
  -4  -1  -7    5.11    1.27
  -4  -1  -7    7.41    3.08
  -4   1  -7    5.48    1.68
  -4   1  -7    6.13    1.24
  -5  -1  -7   10.41    1.61
  -5  -1  -7    6.04    2.71
  -5   1  -7   13.91    3.11
  -5   1  -7   11.19    1.84
  -6  -1  -7    0.59    2.16
  -6  -1  -7    0.92    0.98
  -6   1  -7    2.39    1.92
  -6   1  -7    1.52    1.07
  -7  -1  -7    5.74    1.48
  -7   1  -7    4.51    2.33
  -7   1  -7    5.88    1.55
  -8   1  -7   15.93    2.34
  -8   1  -7   18.77    3.95
  -8   1  -7   19.55    2.91
  -9  -1  -7    0.86    1.35
  -9   1  -7    3.67    2.14
 -10  -1  -7    1.06    1.26
 -10   1  -7    0.46    1.17
 -11   1  -7   -0.09    0.85
 -13  -2   7   -0.69    0.80
 -13   2   7    1.25    0.85
 -12  -2   7   -0.15    1.04
 -12  -2   7   -0.12    2.75
 -12   2   7    1.72    0.72
 -12   2   7    0.33    0.98
 -11  -2   7   -0.96    0.86
 -11  -2   7   -1.19    2.27
 -11  -2   7    1.49    1.77
 -11  -2   7    1.16    1.30
 -11   2   7    0.63    1.22
 -11   2   7   -0.14    1.22
 -11   2   7   -0.98    0.62
 -10  -2   7    0.17    2.60
 -10  -2   7    1.48    1.15
 -10  -2   7   -0.28    1.30
 -10  -2   7    0.44    0.91
 -10   2   7    2.73    1.01
  10   2  -7    1.76    1.21
 -10   2   7    2.28    0.88
 -10   2   7    0.68    1.45
  -9  -2   7    9.85    2.28
  -9  -2   7    8.54    1.59
   9  -2  -7   10.27    1.28
  -9  -2   7    5.70    2.47
  -9  -2   7    7.99    3.04
  -9   2   7   12.82    2.33
  -9   2   7    6.59    1.35
  -9   2   7   10.03    1.80
   9   2  -7    7.79    1.59
  -9   2   7   11.41    2.71
  -9   2   7   12.99    2.11
  -8  -2   7    6.72    2.55
  -8  -2   7    9.15    1.53
  -8  -2   7    9.01    1.56
   8  -2  -7    8.41    1.13
  -8  -2   7    8.63    1.87
  -8   2   7    7.32    1.64
   8   2  -7   10.80    1.70
  -8   2   7    9.91    2.17
  -8   2   7    3.89    2.66
  -8   2   7   10.70    1.57
  -8   2   7   11.35    1.60
  -8   2   7   10.95    1.48
   7  -2  -7    0.26    0.41
  -7  -2   7    0.98    0.95
  -7  -2   7    0.02    1.46
  -7  -2   7    0.18    0.89
  -7  -2   7    0.48    1.21
   7   2  -7   -0.29    0.70
  -7   2   7    3.61    1.74
  -7   2   7    0.54    0.95
  -7   2   7    0.56    0.77
  -7   2   7    0.58    0.73
  -7   2   7    0.94    1.30
  -7   2   7   -0.40    0.71
  -6  -2   7   27.55    3.70
  -6  -2   7   24.93    2.89
  -6  -2   7   25.46    2.80
  -6  -2   7   23.22    3.07
  -6   2   7   27.89    3.02
  -6   2   7   28.45    3.38
  -6   2   7   29.91    3.01
   6   2  -7   28.28    3.15
  -6   2   7   28.77    3.12
  -6   2   7   24.91    3.49
  -5  -2   7   16.71    4.04
  -5   2   7   10.82    2.01
   4  -2  -7   27.26    2.81
  -4  -2   7   28.70    3.93
   4   2  -7   30.84    3.30
   3  -2  -7    8.27    1.08
  -3  -2   7   11.95    2.20
  -3   2   7   14.34    2.01
   3   2  -7   11.48    1.65
   2  -2  -7  164.55   15.79
   2   2  -7  181.06   16.54
  -2   2   7  161.03   16.63
   1  -2  -7  151.15   14.52
  -1   2   7  176.78   17.77
   1   2  -7  180.19   17.80
   1   2  -7  190.55   17.61
   0  -2  -7   37.86    3.79
   0   2   7   45.29    4.95
   0   2  -7   44.12    5.10
  -1  -2  -7    4.32    0.94
  -1  -2  -7    1.82    2.11
   1   2   7    3.17    1.80
  -1   2  -7    2.83    1.26
  -1   2  -7    4.30    0.85
  -2  -2  -7  161.21   16.07
  -2  -2  -7  179.44   15.91
  -2  -2  -7  151.93   16.98
   2   2   7  197.62   20.12
  -2   2  -7  206.34   19.68
  -2   2  -7  205.05   19.92
  -2   2  -7  204.87   19.58
  -3  -2  -7   16.70    4.08
  -3  -2  -7   28.22    2.99
   3   2   7   22.87    3.49
  -3   2  -7   22.86    3.25
  -3   2  -7   23.18    2.78
  -4  -2  -7    2.71    2.42
   4   2   7   10.17    2.57
  -4   2  -7   14.11    1.86
  -4   2  -7    7.74    2.24
  -5  -2  -7    4.67    2.88
  -5  -2  -7   11.78    1.77
  -5   2  -7   11.93    2.19
   5   2   7   11.30    2.86
  -5   2  -7    6.92    2.25
  -6  -2  -7   38.36    4.37
  -6   2  -7   39.48    5.01
   6   2   7   24.11    5.03
  -6   2  -7   42.95    4.18
  -7  -2  -7    8.30    3.30
  -7   2  -7   18.83    4.03
  -7   2  -7   31.05    3.39
  -8  -2  -7   22.01    2.87
  -8   2  -7   25.03    3.12
   8   2   7   20.94    4.37
  -8   2  -7   21.63    2.76
  -8   2  -7   22.51    2.82
  -8   2  -7   12.69    4.54
  -9   2  -7   13.76    1.91
 -10   2  -7    2.87    0.94
 -10   2  -7    1.39    1.15
 -11   2  -7    1.15    0.85
 -13  -3   7    1.93    0.73
 -13   3   7    0.81    0.64
 -12  -3   7    0.83    1.04
 -12  -3   7   -0.48    1.95
 -12   3   7    0.44    0.85
 -12   3   7    1.34    0.58
 -11  -3   7    0.76    1.87
 -11  -3   7    0.02    0.95
 -11   3   7    0.50    1.09
 -11   3   7    1.01    0.62
 -10  -3   7    4.33    1.06
 -10  -3   7    1.63    1.16
 -10  -3   7    1.33    2.00
 -10   3   7    2.94    0.79
 -10   3   7    5.05    1.06
 -10   3   7    2.11    1.30
  -9  -3   7    1.46    0.99
  -9  -3   7   -0.15    1.70
  -9  -3   7    0.69    0.97
  -9  -3   7    0.40    1.26
   9  -3  -7    1.90    0.95
  -9   3   7    1.27    0.81
  -9   3   7    0.57    0.82
  -9   3   7    1.05    0.80
   9   3  -7    1.08    1.34
  -9   3   7    1.31    5.04
  -9   3   7    0.77    1.31
   8  -3  -7   14.10    1.86
  -8  -3   7   14.15    2.97
  -8  -3   7   16.89    2.12
  -8  -3   7   14.32    2.32
   8   3  -7   16.51    2.64
  -8   3   7   13.17    2.65
  -8   3   7   15.90    2.29
  -8   3   7   18.11    2.31
  -8   3   7   20.62    2.41
  -7  -3   7   -0.24    1.62
   7  -3  -7    0.19    0.57
  -7  -3   7    1.54    0.93
  -7  -3   7    0.03    0.98
  -7  -3   7    1.16    1.27
  -7   3   7    0.63    1.45
  -7   3   7   -0.34    2.37
   7   3  -7    1.50    1.20
  -7   3   7   -1.11    0.66
  -7   3   7    0.90    0.69
  -7   3   7   -0.05    1.18
  -7   3   7    0.73    0.76
  -6  -3   7   11.03    3.55
  -6  -3   7    7.09    1.48
  -6  -3   7   13.72    2.19
  -6  -3   7    5.95    4.26
   6  -3  -7    7.45    1.23
  -6  -3   7   11.65    1.57
  -6   3   7   12.99    1.67
  -6   3   7   12.27    1.60
  -6   3   7   15.66    2.86
  -6   3   7    9.17    1.76
   6   3  -7   12.54    2.08
  -6   3   7   10.32    2.08
  -6   3   7   11.39    1.62
  -6   3   7    9.01    1.37
  -5  -3   7    6.16    1.53
  -5  -3   7    6.87    1.74
  -5  -3   7    3.67    1.65
   5  -3  -7    4.41    0.86
   5  -3  -7    4.30    3.03
  -5  -3   7    3.41    3.74
  -5  -3   7    5.80    1.36
  -5   3   7    8.06    1.49
   5   3  -7    8.27    1.59
  -5   3   7    5.57    1.80
   4  -3  -7   42.49    4.26
  -4  -3   7   41.45    4.36
   4  -3  -7   45.36    5.65
  -4  -3   7   40.55    6.05
  -4  -3   7   41.18    4.93
  -4   3   7   36.73    4.85
  -4   3   7   46.23    4.73
   4   3  -7   41.62    4.62
  -4   3   7   42.92    4.35
  -3  -3   7   64.20    6.73
  -3  -3   7   61.19    7.22
   3  -3  -7   58.35    6.04
   3   3  -7   82.77    7.86
  -3   3   7   71.58    8.12
   2  -3  -7   12.98    1.61
  -2  -3   7   13.26    2.90
  -2  -3   7   16.94    3.58
   2   3  -7   17.15    2.20
  -2   3   7   16.23    2.83
   1  -3  -7   23.01    2.66
  -1  -3   7   30.65    4.03
   1  -3  -7   26.62    4.30
  -1   3   7   21.18    3.00
   1   3  -7   21.68    2.58
   1   3  -7   22.95    3.42
   0  -3  -7   15.29    3.68
   0  -3  -7   19.57    2.11
   0   3   7   23.70    3.54
   0   3  -7   30.25    3.13
   0   3  -7   28.09    3.07
   0   3  -7   27.10    3.72
  -1  -3  -7   11.02    3.41
  -1  -3  -7   16.07    3.65
  -1  -3  -7   11.44    1.50
  -1   3  -7   10.96    1.61
  -1   3  -7    7.46    2.19
  -1   3  -7    7.48    1.51
   1   3   7   15.24    2.64
  -2  -3  -7   25.52    3.28
  -2  -3  -7   30.52    5.40
  -2  -3  -7   28.69    4.86
  -2   3  -7   38.27    4.14
  -2   3  -7   36.79    4.75
   2   3   7   37.62    4.84
  -2   3  -7   41.29    4.39
  -3  -3  -7   10.92    1.87
  -3  -3  -7   15.72    4.00
  -3  -3  -7    4.75    2.84
   3   3   7   17.63    3.32
  -3   3  -7   15.37    2.74
  -3   3  -7   13.54    2.92
  -4  -3  -7   15.69    4.10
  -4  -3  -7   17.08    2.49
   4   3   7   31.93    4.58
  -4   3  -7   20.65    3.80
  -4   3  -7   24.66    3.27
  -4   3  -7   25.57    3.04
  -5   3  -7   10.72    2.12
   5   3   7    5.87    2.41
  -6  -3  -7    1.05    2.20
  -6   3  -7   10.12    3.46
  -6   3  -7    7.35    1.97
  -6   3  -7   10.24    2.50
   6   3   7    7.76    3.23
  -7  -3  -7    0.22    1.88
  -7   3  -7    2.31    1.63
   7   3   7    0.43    2.83
  -7   3  -7   -1.68    1.21
  -7   3  -7    2.16    3.37
  -8  -3  -7    0.57    2.01
  -8   3  -7    4.64    1.23
  -8   3  -7    4.20    1.10
  -8   3  -7    3.80    1.65
  -9   3  -7    3.03    1.42
  -9   3  -7    3.75    1.01
 -10   3  -7    1.51    0.72
 -10   3  -7    0.75    1.10
 -11   3  -7    2.35    0.83
 -12  -4   7    2.40    0.82
 -12   4   7    3.01    0.84
 -12   4   7    5.05    0.76
 -11  -4   7    1.81    1.06
 -11  -4   7    0.35    1.99
 -11   4   7    1.87    1.33
 -11   4   7    3.06    0.68
 -10  -4   7    0.64    1.00
 -10  -4   7    2.14    1.88
 -10   4   7    5.70    1.36
 -10   4   7    3.52    0.88
 -10   4   7    2.49    1.23
  -9  -4   7    0.41    1.21
  -9  -4   7    0.04    1.55
  -9   4   7    1.12    1.56
  -9   4   7    1.08    0.72
  -9   4   7    0.09    0.83
  -8  -4   7    7.51    2.73
   8  -4  -7   10.92    1.81
  -8  -4   7    9.51    1.89
  -8   4   7   10.57    2.27
  -8   4   7   15.21    1.98
   8   4  -7   14.19    3.43
  -8   4   7   15.86    1.93
  -8   4   7   16.67    1.98
  -8   4   7   17.77   10.66
  -7  -4   7   23.68    2.83
  -7  -4   7   20.31    4.20
  -7  -4   7   24.10    3.45
   7  -4  -7   23.42    2.76
  -7   4   7   29.16    2.99
  -7   4   7   27.62    5.43
  -7   4   7   28.20    2.70
  -7   4   7   30.38    3.14
  -7   4   7   28.16    3.02
   7   4  -7   21.80    3.59
  -7   4   7   27.07    3.46
  -7   4   7   17.60    3.38
  -6  -4   7   16.03    3.39
  -6  -4   7   15.27    2.57
   6  -4  -7    8.59    3.40
  -6  -4   7   20.81    2.33
  -6  -4   7   13.37    1.93
   6  -4  -7   13.42    1.89
  -6  -4   7    8.43    4.04
  -6   4   7   23.61    2.70
  -6   4   7   18.35    3.00
  -6   4   7   20.25    2.47
  -6   4   7   14.24    4.06
  -6   4   7   19.69    2.37
   6   4  -7   26.20    3.33
  -6   4   7   20.67    2.45
  -6   4   7   19.75    2.55
  -5  -4   7    8.91    1.54
  -5  -4   7    7.76    1.92
  -5  -4   7    8.68    1.45
  -5  -4   7    4.98    3.62
   5  -4  -7    7.08    3.25
   5  -4  -7    6.37    1.25
  -5  -4   7    5.14    2.02
  -5   4   7   10.17    1.58
  -5   4   7    8.90    2.95
  -5   4   7   10.69    1.53
  -5   4   7    9.44    2.05
   5   4  -7   10.38    2.22
  -5   4   7    7.62    1.39
  -4  -4   7    2.59    1.76
  -4  -4   7    1.62    0.95
   4  -4  -7    3.16    0.86
  -4  -4   7    0.35    4.49
   4  -4  -7    4.70    2.73
  -4  -4   7    0.88    1.51
  -4  -4   7    1.87    1.16
   4   4  -7    0.22    1.20
  -4   4   7    3.61    1.62
  -4   4   7    3.42    1.01
  -4   4   7    2.09    0.95
  -4   4   7    4.25    0.99
  -4   4   7    4.34    2.33
   3  -4  -7   25.47    4.27
   3  -4  -7   18.61    2.26
  -3  -4   7   26.06    4.28
  -3  -4   7   18.63    2.98
  -3  -4   7   14.44    3.09
  -3  -4   7   21.01    2.63
   3   4  -7   23.30    3.32
  -3   4   7   29.95    4.48
  -3   4   7   26.33    2.95
  -3   4   7   23.05    2.79
  -3   4   7   24.80    3.24
   2  -4  -7   10.66    1.51
   2  -4  -7    8.24    2.86
  -2  -4   7    7.31    2.16
  -2  -4   7    5.51    2.63
  -2   4   7   15.58    2.03
   2   4  -7   11.97    3.48
  -2   4   7    9.22    1.59
  -2   4   7   10.37    2.74
  -2   4   7    9.82    3.26
   2   4  -7   10.42    2.07
   1  -4  -7    1.32    0.80
   1  -4  -7   -1.40    2.45
  -1  -4   7    2.38    2.10
  -1  -4   7    0.96    1.38
   1   4  -7    1.80    2.47
  -1   4   7    1.11    1.17
  -1   4   7    0.39    2.19
  -1   4   7   -1.19    1.32
   1   4  -7    0.98    1.20
   0  -4   7    3.62    2.04
   0  -4   7    7.30    2.09
   0  -4  -7   11.84    3.57
   0  -4  -7    9.23    1.44
   0   4  -7    5.83    1.67
   0   4   7   10.07    1.80
   0   4  -7    6.00    2.86
   0   4  -7    6.47    2.68
   0   4   7   10.32    1.94
  -1  -4  -7   24.75    2.83
  -1  -4  -7   13.78    4.03
   1  -4   7   32.12    4.86
   1   4   7   28.49    3.61
   1   4   7   24.63    4.31
  -1   4  -7   27.64    4.71
  -1   4  -7   23.63    3.90
  -2  -4  -7   13.99    2.53
  -2  -4  -7    9.59    3.50
  -2  -4  -7   16.65    4.00
   2   4   7   22.39    3.25
  -2   4  -7   37.58    4.95
   2   4   7   20.34    4.11
  -2   4  -7   22.43    3.56
  -3  -4  -7    2.57    2.57
  -3  -4  -7    1.32    3.50
   3   4   7    5.12    3.01
  -3   4  -7   -1.93    3.67
  -3   4  -7   -0.10    1.70
  -3   4  -7    3.80    2.21
  -4  -4  -7   -0.48    2.59
  -4  -4  -7    1.16    2.73
  -4   4  -7    1.16    1.78
  -4   4  -7    0.48    2.76
  -4   4  -7    0.37    1.77
   4   4   7    0.26    2.43
  -5  -4  -7   -3.17    2.32
  -5   4  -7    0.78    3.00
   5   4   7    0.34    2.99
  -5   4  -7   -1.03    1.41
  -5   4  -7    2.01    1.75
  -6  -4  -7   10.35    5.03
  -6   4  -7   36.41    3.68
  -6   4  -7   18.70    4.86
   6   4   7   19.19    5.01
  -6   4  -7   30.07    3.71
  -7  -4  -7    0.42    2.06
  -7   4  -7    0.61    1.61
  -8   4  -7    0.96    0.66
  -8   4  -7    1.14    0.70
  -8   4  -7    2.11    1.27
  -9   4  -7    2.93    0.67
  -9   4  -7    0.49    0.98
 -10   4  -7    1.88    0.98
 -10   4  -7    2.39    0.59
 -10  -5   7   -0.37    1.41
 -10  -5   7    0.64    0.79
 -10   5   7    0.80    0.46
 -10   5   7   -0.53    0.72
  -9  -5   7    1.06    1.13
  -9  -5   7    1.01    1.35
  -9   5   7    1.86    0.64
  -9   5   7    2.43    1.24
  -9   5   7    1.49    0.71
  -8  -5   7    1.25    1.06
  -8  -5   7    0.42    1.43
  -8   5   7    4.06    1.28
  -8   5   7    6.19    1.00
  -8   5   7    4.31    0.87
  -7  -5   7    0.15    1.41
  -7   5   7    4.06    1.26
  -7   5   7    1.06    0.68
  -7   5   7    1.25    2.15
  -6  -5   7    1.36    1.29
  -6  -5   7   -0.35    3.38
  -6  -5   7   -0.04    1.41
   6  -5  -7   -0.16    1.93
   6  -5  -7   -0.87    3.78
  -6   5   7   -0.01    0.62
   6   5  -7   -0.90    2.19
  -6   5   7    0.41    0.61
  -6   5   7   -1.03    1.25
  -6   5   7   -0.24    0.71
  -6   5   7    1.64    1.87
  -6   5   7    3.55    7.54
  -5  -5   7    4.94    1.65
  -5  -5   7    4.29    2.99
  -5  -5   7    2.80    2.01
   5  -5  -7   10.25    3.38
   5  -5  -7    4.65    1.39
  -5   5   7    5.64    1.18
  -5   5   7    3.62    1.67
  -5   5   7   -2.00    5.20
   5   5  -7    2.66    2.23
  -5   5   7    4.18    0.96
  -4  -5   7   14.55    3.12
   4  -5  -7   16.03    2.15
  -4  -5   7   14.58    3.81
  -4  -5   7    8.24    2.28
   4  -5  -7   15.49    3.71
  -4   5   7   23.35    2.50
  -4   5   7   19.39    3.00
   4   5  -7   16.57    6.11
  -4   5   7   17.37    4.70
   4   5  -7   20.14    3.67
  -4   5   7   23.92    2.69
  -3  -5   7    0.01    3.45
  -3  -5   7    1.41    1.71
   3  -5  -7    3.72    2.98
   3  -5  -7    0.17    1.23
  -3   5   7   -2.41    3.05
   3   5  -7    4.10    4.39
   3   5  -7    5.02    2.12
  -3   5   7    4.11    1.41
  -3   5   7    4.79    1.30
  -3   5   7    3.77    2.67
   2  -5  -7   -0.82    2.26
  -2  -5   7    1.53    1.71
  -2  -5   7   -0.86    2.10
   2  -5  -7    2.15    1.28
  -2   5   7    2.43    1.75
  -2   5   7    2.90    1.01
   2   5  -7    1.92    2.60
  -2   5   7    4.10    3.36
  -2   5   7    3.89    1.48
   2   5  -7    1.19    4.10
   1  -5  -7   15.09    4.07
  -1  -5   7   17.05    3.48
  -1  -5   7   15.55    3.61
   1  -5  -7   20.14    2.69
   1   5  -7   14.93    4.80
  -1   5   7   13.16    2.45
  -1   5   7   15.66    2.18
  -1   5   7   15.91    4.43
   1   5  -7    9.10    4.20
   0  -5   7    4.45    1.95
   0  -5   7    1.36    2.28
   0  -5  -7    3.68    2.22
   0   5  -7   -0.18    3.18
   0   5  -7    5.41    2.57
   0   5   7    6.30    1.52
   0   5   7    4.33    3.75
   1  -5   7    5.59    2.31
   1  -5   7    7.65    2.36
  -1  -5  -7    0.37    3.14
  -1   5  -7   10.62    3.98
  -1   5  -7   10.92    2.88
  -2  -5  -7    3.19    2.26
   2  -5   7    3.40    2.17
   2  -5   7    2.66    2.16
  -2   5  -7    8.93    4.09
  -2   5  -7    4.51    2.25
   2   5   7    8.74    1.97
   3  -5   7    3.20    2.21
  -3  -5  -7    2.51    2.67
   3  -5   7    2.38    1.85
   3   5   7    2.59    1.74
  -3   5  -7    1.07    3.83
  -3   5  -7    5.47    2.09
  -4  -5  -7    4.10    3.56
   4  -5   7    3.29    1.89
  -4   5  -7   12.26    2.40
  -4   5  -7    9.60    4.47
   5  -5   7   17.09    3.40
  -5   5  -7    9.68    2.04
  -5   5  -7   12.84    2.44
  -5   5  -7   20.19    2.73
   6  -5   7   -0.70    1.37
  -6   5  -7    0.98    1.10
  -6   5  -7    2.22    1.62
  -6   5  -7    0.40    0.71
   7  -5   7    1.10    1.48
  -7   5  -7    0.80    0.73
  -7   5  -7   -0.86    0.78
  -7   5  -7    2.66    1.37
  -7   5  -7    1.33    0.83
   8  -5   7   -0.79    0.94
  -8   5  -7    0.34    0.50
  -8   5  -7    1.88    1.11
  -8   5  -7    0.84    0.64
  -9   6   7    1.28    0.42
  -9   6   7    0.56    0.70
  -8  -6   7    0.26    0.98
  -8   6   7    0.16    0.85
  -8   6   7    1.47    0.50
  -7  -6   7    0.76    1.56
  -7  -6   7   -0.21    1.14
  -7   6   7    0.05    0.98
  -7   6   7    0.24    0.48
  -6  -6   7    3.46    3.34
  -6  -6   7   -0.52    1.41
  -6  -6   7   -0.78    1.39
  -6   6   7    1.76    0.56
  -6   6   7    1.73    0.66
  -6   6   7    0.99    0.62
  -6   6   7    1.76    1.46
   5  -6  -7   -1.17    2.96
  -5  -6   7    1.12    1.79
  -5  -6   7   -0.65    2.58
  -5   6   7    0.73    0.53
  -5   6   7    1.29    1.21
  -5   6   7   -0.47    0.60
  -5   6   7    0.74    0.59
  -4  -6   7    0.58    1.85
  -4  -6   7    5.64    3.31
   4  -6  -7    3.62    2.63
  -4   6   7    5.56    1.70
  -4   6   7    5.49    1.09
  -4   6   7    6.82    1.24
  -3  -6   7    3.17    1.95
   3  -6  -7    2.38    4.09
  -3  -6   7    5.40    2.83
  -3   6   7    8.96    1.30
  -3   6   7    7.09    1.75
  -3   6   7    6.64    1.59
  -2  -6   7    1.90    2.12
   2  -6  -7   -1.12    2.08
  -2  -6   7   -1.81    1.91
  -2   6   7    5.59    1.37
   2   6  -7    3.21    2.20
  -1  -6   7    2.17    2.59
  -1  -6   7    2.08    2.27
   1  -6  -7    1.93    2.35
   1   6  -7    8.37    2.67
  -1   6   7    5.07    1.38
   0  -6   7   -0.74    2.05
   0  -6  -7    0.52    2.01
   0  -6   7    1.88    2.94
   0   6   7    2.35    1.23
   0   6  -7    0.48    2.26
  -1  -6  -7    1.91    1.93
   1  -6   7    0.33    1.72
   1   6   7   -0.41    1.16
  -1   6  -7   -1.99    1.62
  -1   6  -7   -1.67    1.22
   2  -6   7    1.28    1.74
   2   6   7    5.32    1.41
  -2   6  -7    4.90    1.28
  -2   6  -7    5.44    1.95
   3  -6   7    1.38    1.73
  -3  -6  -7    0.90    1.77
  -3   6  -7    4.38    1.17
   3   6   7    4.52    1.70
  -3   6  -7    5.69    1.64
   4  -6   7    1.95    1.74
   4   6   7   -0.01    1.88
  -4   6  -7    0.73    0.85
  -4   6  -7    1.84    1.18
   5  -6   7    1.52    1.53
  -5   6  -7    7.35    1.28
  -5   6  -7    5.79    1.50
   6  -6   7   -0.19    1.31
  -6   6  -7    0.77    0.54
  -6   6  -7    0.14    0.72
  -6   6  -7    0.45    0.60
  -7   6  -7    0.98    0.47
  -7   6  -7    0.31    0.46
  -6   7   7    0.59    0.48
  -5   7   7    3.89    0.68
  -5   7   7    3.36    0.70
  -4  -7   7   -2.32    2.44
  -4   7   7    0.38    0.45
   3  -7  -7    3.15    2.96
  -3  -7   7    0.63    2.03
  -3   7   7    1.56    0.65
   2  -7  -7    2.15    2.47
  -2  -7   7   -1.08    1.91
   2   7  -7    2.22    1.92
   1  -7  -7   -0.66    2.10
  -1  -7   7    2.79    2.30
  -1   7   7    2.11    0.91
   1   7  -7    0.27    1.59
   0  -7   7   -1.28    1.59
   0  -7  -7   -0.61    1.88
   0   7   7    0.88    0.74
   0   7  -7   -0.50    1.22
   1  -7   7   -3.02    1.46
  -1  -7  -7    0.18    1.74
  -1   7  -7    0.81    1.15
   1   7   7    1.26    0.95
   2  -7   7   -1.48    1.33
  -2   7  -7    0.02    0.96
   2   7   7    0.58    0.92
   3   7   7   -0.26    0.93
  -3   7  -7    0.67    0.89
  -4   7  -7    2.69    0.62
  -4   7  -7    2.98    0.83
 -12   0   8    1.90    1.05
 -12   0   8   -0.63    1.84
 -11   0   8   -1.52    0.88
 -11   0   8   -1.10    0.85
 -11   0   8    0.81    1.44
 -11   0   8    1.78    1.10
 -10   0   8   12.34    2.37
 -10   0   8    9.57    1.47
 -10   0   8   11.60    1.67
 -10   0   8   10.05    2.24
 -10   0   8   12.46    1.88
   9   0  -8   14.21    1.38
  -9   0   8   16.19    2.02
  -9   0   8   12.20    2.35
  -9   0   8   10.83    1.79
  -9   0   8   12.48    2.48
  -9   0   8   15.32    1.82
  -9   0   8    9.67    3.92
  -8   0   8   12.34    2.13
  -8   0   8    9.99    1.64
  -8   0   8    9.68    3.14
  -8   0   8   11.09    2.35
  -8   0   8    8.65    1.34
  -8   0   8   10.11    1.47
   8   0  -8    9.49    1.11
   7   0  -8   31.17    3.07
  -7   0   8   32.17    3.39
  -7   0   8   29.87    3.27
  -7   0   8   33.99    6.72
  -7   0   8   29.28    3.27
  -6   0   8    0.54    1.35
   5   0  -8   96.53    9.76
  -5   0   8  106.40   10.39
   4   0  -8   54.80    5.36
  -4   0   8   54.64    5.87
   3   0  -8    2.67    0.57
   2   0  -8   24.31    2.51
   1   0  -8  109.05   10.55
   0   0  -8  134.81   13.00
  -1   0  -8   36.64    3.78
  -1   0  -8   35.31    3.61
  -2   0  -8  112.40   11.01
  -2   0  -8  114.38   11.25
  -2   0  -8  115.09   11.22
  -3   0  -8   38.82    4.07
  -3   0  -8   34.04    3.79
  -3   0  -8   32.18    3.51
  -4   0  -8    4.48    1.78
  -4   0  -8    3.72    1.18
  -5   0  -8    4.47    1.95
  -6   0  -8   47.12    5.06
  -6   0  -8   47.58    5.83
  -7   0  -8   18.98    2.61
  -8   0  -8    0.06    1.12
  -9   0  -8    0.53    1.99
 -10   0  -8    0.76    1.14
 -11   0  -8    1.26    0.84
 -13  -1   8    2.18    1.95
 -12  -1   8    0.78    0.89
 -12  -1   8    0.21    1.08
 -12   1   8    0.19    1.20
 -12   1   8    0.27    0.81
 -11  -1   8    3.34    1.00
 -11  -1   8    7.75    2.45
 -11  -1   8    0.64    3.00
 -11  -1   8    3.75    1.39
 -11   1   8    3.56    1.54
 -11   1   8    3.57    0.86
 -11   1   8    2.72    1.58
 -11   1   8    3.73    1.44
 -10  -1   8   11.64    1.66
 -10  -1   8    7.66    3.26
 -10  -1   8    8.37    1.51
 -10  -1   8    8.35    1.92
 -10  -1   8   10.52    1.53
 -10   1   8   17.49    2.22
 -10   1   8   18.24    2.43
 -10   1   8   13.01    2.48
 -10   1   8   17.22    2.06
  -9  -1   8    0.60    0.88
  -9  -1   8    1.80    1.30
  -9  -1   8    0.57    0.86
   9  -1  -8    0.61    0.48
  -9  -1   8    0.90    1.39
  -9  -1   8    0.07    2.10
  -9   1   8   -0.53    2.20
  -9   1   8    1.87    1.96
  -9   1   8    0.93    1.01
   9   1  -8    0.28    0.62
  -9   1   8    1.42    1.20
  -9   1   8    0.38    0.70
   8  -1  -8    3.95    0.60
  -8  -1   8    2.83    1.04
  -8  -1   8    6.11    1.31
  -8  -1   8    2.29    1.96
  -8  -1   8    5.41    1.14
  -8  -1   8    4.99    1.46
  -8   1   8    5.47    1.04
  -8   1   8    6.07    1.85
   8   1  -8    4.95    0.90
  -8   1   8    3.09    0.92
  -8   1   8    5.00    1.17
  -7  -1   8   -0.12    0.79
   7  -1  -8    0.64    0.38
  -7  -1   8   -0.47    1.56
  -7  -1   8    1.11    1.21
  -7  -1   8    1.81    0.79
   7   1  -8    1.75    0.61
  -7   1   8    1.39    1.56
  -7   1   8    0.31    0.96
  -7   1   8    0.53    0.69
  -7   1   8    0.55    1.43
  -7   1   8    1.70    0.89
  -6  -1   8   22.64    3.09
   6  -1  -8   16.89    2.14
  -6   1   8   19.27    2.83
   6   1  -8   22.39    2.54
   5  -1  -8    7.18    0.96
  -5  -1   8   12.37    2.39
   5   1  -8    5.72    1.02
  -5   1   8   10.08    1.40
   4   1  -8   13.55    1.59
   3  -1  -8   18.81    1.97
   3   1  -8   24.23    2.57
   2  -1  -8   18.32    1.93
   2   1  -8   11.62    1.43
   2   1  -8   11.35    1.37
   1  -1  -8  150.76   14.48
  -1   1   8  143.69   13.55
   1   1  -8  142.10   13.65
  -1   1   8  144.61   13.93
   1   1  -8  136.88   13.67
   0   1  -8   37.84    3.59
   0   1  -8   35.44    3.46
   0   1   8   26.61    3.88
  -1  -1  -8   11.47    1.33
  -1   1  -8    9.23    1.24
  -1   1  -8    8.66    1.52
  -2  -1  -8  103.72   10.56
  -2  -1  -8  109.98   10.35
  -2   1  -8  136.12   13.11
  -2   1  -8  132.48   13.26
  -2   1  -8  138.58   13.38
  -3  -1  -8   42.30    4.40
  -3  -1  -8   39.41    4.14
  -3   1  -8   34.93    3.81
  -3   1  -8   35.45    3.83
  -3   1  -8   35.65    4.12
  -4  -1  -8   10.96    1.80
  -4   1  -8    9.22    2.19
  -4   1  -8   11.52    1.73
  -5  -1  -8    4.63    1.26
  -5   1  -8    1.13    1.11
  -5   1  -8    3.35    1.73
  -6  -1  -8    3.08    1.28
  -6   1  -8    2.81    1.73
  -6   1  -8    1.36    1.90
  -7  -1  -8    4.30    1.43
  -7   1  -8   10.60    3.17
  -8  -1  -8   10.95    1.92
  -8   1  -8   12.44    2.21
  -8   1  -8   13.68    1.89
   8   1   8    9.44    3.27
  -8   1  -8    5.88    3.61
  -9  -1  -8   -0.55    1.17
  -9   1  -8    1.42    1.29
 -10  -1  -8    1.28    1.16
 -10   1  -8   -0.07    1.10
 -11   1  -8   -0.27    0.76
 -13  -2   8    0.53    0.81
 -13   2   8    1.33    1.15
 -13   2   8    1.23    0.84
 -12  -2   8    2.27    2.91
 -12  -2   8    1.48    1.21
 -12   2   8    0.55    0.76
 -12   2   8    1.20    1.44
 -11  -2   8    3.30    1.36
 -11  -2   8    3.40    1.00
 -11  -2   8    4.38    1.18
 -11  -2   8    1.01    2.30
 -11   2   8    4.19    1.54
 -11   2   8    6.55    1.13
 -11   2   8    3.88    1.18
 -10  -2   8    4.76    1.13
 -10  -2   8    5.21    1.62
 -10  -2   8    1.88    2.58
 -10  -2   8    4.64    1.19
 -10   2   8    5.20    1.02
 -10   2   8    2.96    1.88
 -10   2   8    6.95    1.63
  10   2  -8    3.26    1.86
 -10   2   8    6.11    1.09
  -9  -2   8   30.01    3.81
  -9  -2   8   27.35    3.37
   9  -2  -8   30.25    3.13
  -9  -2   8   32.30    3.43
  -9   2   8   34.47    3.68
  -9   2   8   32.07    4.26
  -9   2   8   35.82    3.67
  -9   2   8   36.33    4.09
   9   2  -8   33.91    3.84
  -8  -2   8   13.83    2.32
  -8  -2   8    8.47    3.29
  -8  -2   8   11.11    1.65
  -8  -2   8   11.94    1.78
  -8   2   8   14.74    1.76
   8   2  -8   10.18    1.97
  -8   2   8   10.81    3.25
  -8   2   8   12.82    1.81
  -8   2   8   12.38    2.26
  -8   2   8   13.20    1.79
  -8   2   8   12.09    1.85
   7  -2  -8   11.33    1.28
  -7  -2   8    8.36    1.59
  -7  -2   8   11.74    2.04
  -7  -2   8    9.63    1.58
  -7  -2   8   11.24    2.84
  -7   2   8   11.32    1.53
  -7   2   8    6.96    2.32
   7   2  -8    9.91    1.64
  -7   2   8   15.36    1.80
  -7   2   8    9.84    1.57
  -7   2   8   12.14    1.65
  -7   2   8   13.20    2.29
  -6  -2   8   13.60    2.20
  -6  -2   8   14.63    1.93
   6  -2  -8   14.22    1.54
  -6  -2   8   11.30    1.75
  -6  -2   8   17.56    3.38
  -6   2   8   14.21    1.97
   6   2  -8   15.41    2.09
  -6   2   8   15.40    2.07
  -6   2   8   24.25    2.89
  -6   2   8   17.04    2.01
  -6   2   8   20.08    2.19
  -6   2   8   16.39    2.64
  -5  -2   8    3.44    1.67
   5  -2  -8    2.83    0.56
  -5   2   8    1.97    1.39
   5   2  -8    5.04    0.98
   4  -2  -8   82.10    8.04
  -4  -2   8   83.56    8.70
   4   2  -8   87.93    8.63
  -4   2   8   86.55    8.72
   3  -2  -8   23.15    2.40
  -3   2   8   23.28    2.81
   3   2  -8   24.94    2.69
   2  -2  -8  114.86   11.09
   2   2  -8  123.63   12.25
   2   2  -8  127.84   12.05
  -2   2   8  119.51   12.11
   1  -2  -8   61.33    6.02
   1   2  -8   64.18    6.83
  -1   2   8   64.99    6.87
   1   2  -8   70.11    6.63
   0  -2  -8   15.74    1.76
   0   2  -8   21.70    2.42
   0   2  -8   24.97    2.81
   0   2   8   16.96    2.95
  -1  -2  -8    1.23    0.55
  -1   2  -8    4.42    1.44
  -1   2  -8    3.09    1.03
  -1   2  -8    2.88    0.88
   1   2   8    1.74    1.56
  -2  -2  -8    8.91    1.73
  -2  -2  -8   10.09    1.30
  -2  -2  -8    7.20    2.95
   2   2   8   10.29    2.34
  -2   2  -8   10.96    1.53
  -2   2  -8   11.16    1.66
  -2   2  -8    7.32    1.83
  -3  -2  -8    5.63    2.76
  -3   2  -8   16.61    2.84
  -3   2  -8   14.89    2.17
   3   2   8   13.40    2.92
  -4  -2  -8   21.08    2.49
  -4  -2  -8   12.12    4.00
  -4   2  -8   22.69    2.93
   4   2   8   26.01    4.35
  -4   2  -8   28.14    3.91
  -5  -2  -8   20.51    2.41
  -5  -2  -8    9.85    3.77
   5   2   8   18.22    3.67
  -5   2  -8   18.85    3.47
  -5   2  -8   22.07    2.65
  -6  -2  -8    4.45    2.72
  -6  -2  -8    8.93    1.71
  -6   2  -8    8.97    2.56
   6   2   8    5.99    2.59
  -6   2  -8    4.95    1.37
  -7   2  -8    8.86    3.28
   7   2   8    3.77    2.75
  -7   2  -8   10.71    2.04
  -8  -2  -8   10.93    1.92
   8   2   8    7.27    3.37
  -8   2  -8   13.47    5.10
  -8   2  -8   13.56    2.45
  -8   2  -8   16.72    2.65
  -9   2  -8    0.31    0.95
  -9   2  -8    0.52    1.37
 -10   2  -8    0.49    1.15
 -10   2  -8    2.38    0.82
 -11   2  -8    1.29    0.76
 -12  -3   8   -0.69    3.75
 -12  -3   8   -1.52    0.74
 -12   3   8    0.33    0.83
 -12   3   8    0.23    0.60
 -11  -3   8    1.68    2.24
 -11  -3   8    4.05    1.30
 -11   3   8    4.47    1.32
 -11   3   8    5.36    0.95
 -11   3   8    8.41    1.19
 -10  -3   8    0.95    1.78
 -10  -3   8    2.63    1.00
 -10  -3   8    3.69    1.10
 -10  -3   8    2.79    1.36
 -10   3   8    3.13    1.46
 -10   3   8    3.72    1.13
 -10   3   8    3.93    0.93
   9  -3  -8    9.96    1.66
  -9  -3   8   10.30    1.58
  -9  -3   8    4.05    3.28
  -9  -3   8    8.92    1.43
  -9  -3   8    5.40    1.78
  -9   3   8   10.35    2.11
   9   3  -8   10.36    2.07
  -9   3   8   12.16    1.58
  -9   3   8    9.04    1.54
  -8  -3   8   13.55    1.82
   8  -3  -8   11.93    1.57
  -8  -3   8    9.88    2.22
  -8  -3   8    5.87    2.57
  -8  -3   8   10.26    1.70
   8   3  -8   12.96    2.27
  -8   3   8   15.20    2.51
  -8   3   8   15.29    2.20
  -8   3   8   12.44    1.73
  -8   3   8   14.52    1.79
  -8   3   8    8.96    1.68
  -8   3   8   13.04    5.46
  -7  -3   8   12.30    2.19
  -7  -3   8   13.00    1.71
  -7  -3   8    6.70    2.38
   7  -3  -8   11.57    1.53
  -7  -3   8   12.29    1.81
  -7   3   8   12.14    2.43
   7   3  -8    9.91    1.91
  -7   3   8   10.49    1.52
  -7   3   8   12.86    3.31
  -7   3   8   10.63    2.89
  -7   3   8   17.16    2.50
  -7   3   8    9.51    1.64
  -6  -3   8   18.55    2.59
   6  -3  -8   16.98    1.80
  -6  -3   8   17.23    2.16
  -6  -3   8   16.78    5.99
  -6  -3   8   11.02    2.95
  -6  -3   8    9.94    1.83
  -6   3   8   20.77    3.43
  -6   3   8   15.66    1.96
  -6   3   8   17.65    2.09
  -6   3   8   16.14    2.08
   6   3  -8   13.80    2.40
  -6   3   8   17.31    2.18
  -6   3   8   23.03    2.90
  -6   3   8   17.85    2.19
  -5  -3   8   41.74    4.01
   5  -3  -8   42.46    3.88
  -5  -3   8   37.22    4.69
  -5  -3   8   20.22    6.13
  -5  -3   8   34.95    4.31
  -5  -3   8   36.47    4.07
  -5   3   8   46.94    4.82
  -5   3   8   48.41    4.80
  -5   3   8   46.71    4.83
  -5   3   8   47.32    4.89
  -5   3   8   46.08    5.64
  -5   3   8   50.95    5.25
   5   3  -8   45.81    5.09
  -4  -3   8   38.70    4.46
  -4  -3   8   36.05    5.87
  -4  -3   8   39.23    3.76
  -4  -3   8   34.55    3.82
  -4  -3   8   36.10    4.00
   4  -3  -8   28.70    3.58
  -4   3   8   36.49    3.98
  -4   3   8   32.65    3.65
  -4   3   8   31.09    4.23
  -4   3   8   31.20    3.55
  -4   3   8   30.29    3.59
   4   3  -8   43.38    3.93
  -3  -3   8   44.79    6.05
  -3  -3   8   38.93    4.50
  -3  -3   8   44.90    5.05
  -3   3   8   50.19    5.25
  -3   3   8   48.41    5.72
   3   3  -8   56.41    5.47
  -2  -3   8   27.79    4.16
   2  -3  -8   37.88    3.63
  -2  -3   8   43.84    5.29
   2   3  -8   31.63    4.59
  -2   3   8   40.96    4.46
   1  -3  -8   52.37    5.36
  -1  -3   8   64.00    6.31
   1  -3  -8   43.77    6.63
   1   3  -8   70.30    6.99
   1   3  -8   67.43    7.45
   0  -3  -8   24.12    2.54
   0  -3  -8   19.63    4.04
   0   3  -8   29.97    3.23
   0   3  -8   28.90    3.90
   0   3   8   29.89    3.91
   0   3  -8   25.72    3.21
  -1  -3  -8    2.42    2.99
  -1  -3  -8    1.28    0.71
  -1   3  -8    3.09    1.17
   1   3   8    1.58    1.70
  -1   3  -8    1.84    1.06
  -1   3  -8    2.18    1.64
  -2  -3  -8    6.38    3.07
  -2  -3  -8    7.87    1.61
  -2  -3  -8    4.03    3.10
  -2   3  -8   12.24    1.87
   2   3   8   14.76    3.01
  -2   3  -8   12.51    2.73
  -3  -3  -8    1.83    2.50
  -3  -3  -8    1.92    1.39
  -3   3  -8    6.66    2.24
  -3   3  -8    9.55    2.07
   3   3   8    6.76    2.69
  -4  -3  -8   12.90    2.02
  -4  -3  -8    7.32    3.08
  -4   3  -8   10.48    1.83
  -4   3  -8   11.97    2.92
   4   3   8    9.27    3.19
  -5  -3  -8    9.04    3.92
   5   3   8   19.40    4.32
  -5   3  -8   19.62    4.18
  -5   3  -8   21.65    3.16
  -6  -3  -8    3.02    2.80
  -6   3  -8   10.40    2.16
   6   3   8    9.40    3.51
  -6   3  -8    9.16    2.13
  -6   3  -8    8.30    3.41
  -7   3  -8    4.09    3.40
   7   3   8   -1.84    3.39
  -7   3  -8   -0.84    1.40
  -7   3  -8   -0.37    1.35
  -8   3  -8    8.98    1.54
  -8   3  -8   12.49    2.25
  -8   3  -8   13.54    1.76
  -9   3  -8    2.92    0.83
  -9   3  -8    3.67    1.29
 -10   3  -8    1.12    0.91
 -10   3  -8    1.97    0.71
 -12  -4   8    0.35    0.63
 -12   4   8   -0.77    0.54
 -12   4   8    0.38    0.46
 -11  -4   8    6.32    1.40
 -11  -4   8    0.88    1.51
 -11   4   8    4.25    1.12
 -11   4   8    5.46    0.81
 -10  -4   8    1.62    1.08
 -10  -4   8    1.48    1.64
 -10   4   8    3.78    0.91
 -10   4   8    2.02    0.71
 -10   4   8    1.09    1.04
  -9  -4   8    1.83    1.20
  -9  -4   8    0.31    1.39
  -9   4   8    0.73    1.14
  -9   4   8    2.38    0.83
  -9   4   8    2.01    0.72
  -8  -4   8    1.98    1.28
   8  -4  -8    5.48    1.34
  -8  -4   8    3.24    2.16
   8   4  -8    4.70    2.03
  -8   4   8    7.70    1.23
  -8   4   8    4.11    1.58
  -8   4   8    6.65    1.26
  -7  -4   8    3.25    1.50
  -7  -4   8    1.99    1.15
  -7  -4   8    0.51    1.64
   7  -4  -8    2.35    1.03
  -7  -4   8    2.61    1.07
  -7   4   8   -0.59    1.22
  -7   4   8    1.85    1.34
  -7   4   8    1.85    0.85
  -7   4   8    1.86    0.44
  -7   4   8    2.00    0.87
  -7   4   8    1.62    0.87
   7   4  -8    2.75    1.73
  -6  -4   8   12.12    3.15
  -6  -4   8    9.73    4.99
  -6  -4   8   15.78    2.29
  -6  -4   8   13.09    2.65
   6  -4  -8   14.00    1.88
  -6   4   8   17.06    5.47
   6   4  -8   15.17    2.75
  -6   4   8   19.19    2.44
  -6   4   8   17.16    2.99
  -6   4   8   16.53    2.16
  -6   4   8   17.49    2.35
  -6   4   8   21.08    2.92
  -5  -4   8    7.09    1.79
  -5  -4   8    6.68    1.43
   5  -4  -8    4.53    1.13
  -5  -4   8    4.94    2.00
  -5  -4   8    5.77    3.89
  -5  -4   8    6.74    1.82
   5   4  -8   13.60    3.11
  -5   4   8    7.99    3.16
  -5   4   8    7.46    3.44
  -5   4   8    7.46    2.02
  -5   4   8    9.23    1.66
   4  -4  -8    2.32    3.37
  -4  -4   8    0.54    1.10
  -4  -4   8   -0.74    1.44
   4  -4  -8    0.82    0.78
  -4  -4   8    1.25    3.00
  -4  -4   8    0.02    0.84
  -4   4   8    2.74    2.69
  -4   4   8    1.98    0.92
  -4   4   8    1.81    0.71
  -4   4   8    1.99    1.38
   4   4  -8    3.17    1.52
  -3  -4   8   13.67    3.32
  -3  -4   8    8.02    2.32
  -3  -4   8    5.09    1.91
   3  -4  -8   11.16    1.56
  -3  -4   8    7.95    1.61
   3  -4  -8   12.94    5.62
  -3   4   8    9.03    2.77
  -3   4   8    8.47    1.95
  -3   4   8   11.78    1.69
   3   4  -8   10.62    2.09
  -3   4   8   13.05    1.62
   3   4  -8   11.88    3.84
   2  -4  -8    8.88    1.43
  -2  -4   8    7.51    2.80
   2  -4  -8    8.40    3.23
  -2  -4   8    8.52    2.62
  -2   4   8    9.79    1.59
  -2   4   8    7.15    2.74
   2   4  -8   10.70    3.17
   2   4  -8    8.20    1.87
  -2   4   8   13.26    2.27
  -2   4   8   12.86    1.81
   1  -4  -8   31.16    5.46
  -1  -4   8   32.24    4.19
   1  -4  -8   30.46    3.51
  -1  -4   8   39.15    5.12
  -1   4   8   34.80    4.21
  -1   4   8   37.94    4.15
   1   4  -8   40.78    5.62
   1   4  -8   40.40    4.42
  -1   4   8   35.24    5.23
   0  -4  -8    8.72    1.42
   0  -4  -8    9.71    3.24
   0  -4   8    0.26    3.38
   0  -4   8    5.07    1.92
   0   4  -8    1.14    3.22
   0   4  -8    5.40    1.70
   0   4  -8   11.11    3.11
  -1  -4  -8    9.59    3.57
  -1  -4  -8   10.60    1.78
   1  -4   8    8.61    2.35
  -1   4  -8   13.52    3.39
  -1   4  -8   10.00    3.05
   1   4   8   14.90    2.24
  -2  -4  -8   14.82    3.96
  -2  -4  -8   15.22    2.44
   2   4   8   16.74    3.89
  -2   4  -8   14.29    3.62
   2   4   8   21.63    2.84
  -2   4  -8   10.11    2.91
  -2   4  -8   17.72    3.25
  -3  -4  -8    7.50    3.42
  -3   4  -8   14.17    2.88
   3   4   8   18.43    3.80
  -3   4  -8   10.48    2.45
   3   4   8   13.53    2.88
  -3   4  -8   11.25    3.30
  -4  -4  -8    1.55    3.00
  -4   4  -8   15.87    4.39
  -4   4  -8   15.16    3.02
   4   4   8   15.46    3.98
  -4   4  -8   18.03    2.92
  -5  -4  -8    1.71    2.47
  -5   4  -8    9.79    4.42
  -5   4  -8    4.21    2.03
   5   4   8    7.35    4.18
  -5   4  -8    4.92    1.82
  -6   4  -8    1.88    1.93
  -6   4  -8    4.64    1.68
  -7   4  -8   12.42    2.38
  -7   4  -8   11.83    1.89
  -8   4  -8    0.65    0.63
  -8   4  -8   -0.70    0.78
  -8   4  -8    1.08    1.17
  -9   4  -8    3.16    1.11
  -9   4  -8    1.64    1.09
 -10  -5   8    1.45    0.81
 -10  -5   8    1.19    1.77
 -10   5   8    1.90    0.53
 -10   5   8    1.58    0.84
  -9  -5   8   -0.15    1.21
  -9   5   8   -0.46    1.00
  -9   5   8   -0.03    0.48
  -8  -5   8   -0.03    1.00
  -8  -5   8    0.42    1.24
  -8   5   8    0.18    0.50
  -8   5   8    0.43    1.09
  -8   5   8    0.27    0.58
  -7  -5   8    6.42    1.49
  -7  -5   8    0.69    1.54
  -7   5   8   13.51    2.31
  -7   5   8    8.61    1.50
  -7   5   8   11.44    1.57
  -6  -5   8    1.95    3.97
   6  -5  -8    2.80    2.30
  -6  -5   8    1.02    1.65
  -6  -5   8    2.59    1.73
  -6   5   8    5.29    1.51
   6   5  -8    4.29    4.40
  -6   5   8    3.88    1.25
  -6   5   8    4.81    1.31
  -5  -5   8    0.81    1.40
   5  -5  -8    2.66    3.34
   5  -5  -8    1.96    1.76
  -5  -5   8    2.42    3.73
  -5   5   8    0.95    1.30
   5   5  -8    0.07    2.48
   5   5  -8   -9.20    9.16
  -5   5   8    2.69    0.90
  -5   5   8    1.03    0.76
  -4  -5   8    1.64    1.57
  -4  -5   8    0.55    1.40
  -4  -5   8   -3.04    5.03
   4  -5  -8   -0.54    1.36
  -4   5   8    0.72    0.84
  -4   5   8    0.84    0.65
   4   5  -8   -4.97    5.44
   4   5  -8    0.59    2.26
  -4   5   8    0.94    1.43
  -4   5   8   -1.93    4.86
  -3  -5   8   -1.11    2.75
  -3  -5   8    2.92    1.88
   3  -5  -8    5.63    2.87
   3  -5  -8   -1.13    1.21
  -3   5   8    0.47    0.98
  -3   5   8   -0.91    1.25
   3   5  -8   -1.39    1.89
  -3   5   8   -0.37    3.54
   3   5  -8   -6.68    5.17
  -3   5   8   -0.62    0.68
   2  -5  -8   -1.52    3.33
   2  -5  -8    4.25    1.47
  -2  -5   8    1.87    1.65
  -2  -5   8    4.75    3.06
   2   5  -8    6.93    2.72
  -2   5   8    4.35    3.89
   2   5  -8   -7.85    4.94
  -2   5   8    2.82    1.87
  -2   5   8    3.48    1.20
  -2   5   8    3.70    1.52
  -1  -5   8    3.49    1.76
   1  -5  -8    6.72    3.61
  -1  -5   8    6.32    3.28
   1  -5  -8    2.78    1.64
  -1   5   8    4.70    1.34
   1   5  -8    3.13    2.91
   1   5  -8    2.22    4.69
  -1   5   8    1.42    3.63
   0  -5   8    3.56    1.92
   0  -5   8    3.55    2.21
   0  -5  -8    3.35    2.50
   0   5   8   17.74    4.86
   0   5  -8    7.33    4.83
   0   5   8   14.78    2.30
   1  -5   8    5.26    2.16
   1  -5   8    5.74    2.52
  -1  -5  -8    2.24    2.72
  -1  -5  -8    2.23    1.96
   1   5   8    8.23    1.70
   1   5   8    6.52    4.46
  -1   5  -8    6.83    4.24
  -1   5  -8   13.04    2.86
   2  -5   8   23.35    3.69
   2  -5   8   22.23    3.90
   2   5   8   33.91    3.82
  -2   5  -8   21.75    3.91
  -2   5  -8   38.85    6.32
   3  -5   8    1.36    1.63
  -3  -5  -8    1.26    2.26
   3  -5   8    2.78    2.26
  -3   5  -8    2.49    2.02
   3   5   8    0.76    1.75
  -3   5  -8    4.72    4.51
   4  -5   8    2.96    1.85
  -4   5  -8    7.61    1.97
  -4   5  -8    3.01    2.00
   5  -5   8   10.19    2.83
  -5   5  -8   12.08    2.49
  -5   5  -8   13.82    1.97
  -5   5  -8   14.62    2.21
   6  -5   8    4.31    1.95
  -6   5  -8    8.52    1.34
  -6   5  -8    6.07    1.49
  -6   5  -8    7.67    2.28
   7  -5   8    0.31    1.04
  -7   5  -8    1.67    1.29
  -7   5  -8    0.79    0.62
  -7   5  -8    1.16    0.74
  -7   5  -8    0.86    0.68
  -8   5  -8    0.01    0.99
  -8   5  -8    0.69    0.66
  -8   5  -8   -0.57    0.47
  -8  -6   8    0.22    0.98
  -8   6   8    0.83    0.81
  -8   6   8   -0.17    0.35
  -7  -6   8   -0.41    1.12
  -7  -6   8    0.03    1.29
  -7   6   8    0.07    0.86
  -7   6   8    0.32    0.48
  -6  -6   8    0.10    1.47
  -6   6   8   -0.57    0.99
  -6   6   8   -0.15    0.51
  -6   6   8    0.41    0.51
  -5  -6   8    1.21    1.77
  -5  -6   8    2.74    3.44
  -5   6   8   -0.09    0.59
  -5   6   8    0.27    1.26
  -5   6   8   -0.17    0.60
  -5   6   8   -1.15    1.18
  -5   6   8    0.37    0.52
  -4  -6   8    0.91    1.76
   4  -6  -8   -1.65    3.16
  -4  -6   8    6.88    2.87
  -4   6   8    0.93    0.66
  -4   6   8    2.25    0.80
  -4   6   8    3.06    1.38
  -3  -6   8   -1.65    1.56
   3  -6  -8   -2.11    2.72
  -3  -6   8    1.19    2.71
  -3   6   8    0.09    0.72
  -3   6   8   -0.40    0.79
   2  -6  -8   -1.51    2.94
  -2  -6   8    3.88    2.11
  -2  -6   8    5.14    2.69
   2   6  -8    7.81    2.80
  -2   6   8   10.90    2.14
  -1  -6   8    1.65    2.41
  -1  -6   8    2.18    2.16
   1   6  -8    1.10    2.00
  -1   6   8   -0.26    1.11
   0  -6  -8    2.09    2.26
   0  -6   8    0.98    2.07
   0  -6   8    0.41    2.60
   0   6   8    2.63    0.97
   0   6  -8    2.12    1.93
  -1  -6  -8   -0.85    2.10
   1  -6   8    2.44    3.82
  -1   6  -8    0.91    1.73
   1   6   8    3.27    1.39
  -1   6  -8    1.27    1.14
  -2  -6  -8    2.28    1.99
   2  -6   8    1.04    1.69
  -2   6  -8   -2.49    0.90
   2   6   8    1.19    1.29
  -2   6  -8    0.86    1.63
   3  -6   8    3.49    1.97
  -3   6  -8    5.14    1.58
  -3   6  -8    4.50    1.11
   3   6   8    5.51    1.84
   4  -6   8   -0.36    1.90
  -4   6  -8    1.27    1.03
   4   6   8    2.93    1.74
  -4   6  -8    3.05    1.30
   5  -6   8    1.08    2.13
  -5   6  -8    1.42    0.92
  -5   6  -8    0.11    0.71
  -6   6  -8    0.20    0.65
  -6   6  -8    0.43    0.61
  -6   6  -8    0.89    0.53
  -4   7   8    1.73    0.53
  -3  -7   8    3.89    2.77
  -3   7   8    2.99    0.98
  -3   7   8    2.45    0.65
  -2  -7   8    0.25    2.25
  -2   7   8    0.05    0.54
   2   7  -8   -2.62    1.77
  -1  -7   8   -0.97    1.91
   1  -7  -8    3.07    3.00
  -1   7   8    0.21    0.59
   1   7  -8    0.18    1.72
   0  -7   8    1.87    1.75
   0   7   8    1.37    0.79
   0   7  -8    1.14    1.35
   1  -7   8   -0.51    1.54
   1   7   8    2.65    0.92
  -1   7  -8    2.86    1.20
  -2   7  -8    2.15    1.08
   2   7   8    2.73    1.02
  -3   7  -8   -0.31    0.81
   3   7   8    1.28    1.06
 -12   0   9    0.00    0.83
 -12   0   9    0.45    1.45
 -12   0   9   -0.99    0.83
 -12   0   9    0.53    1.27
 -11   0   9    1.58    1.16
 -11   0   9    3.10    1.26
 -11   0   9    1.05    0.95
 -11   0   9    2.19    1.89
 -10   0   9    2.91    1.46
 -10   0   9    5.30    1.12
 -10   0   9    4.93    1.15
 -10   0   9    6.89    1.34
 -10   0   9    6.06    1.97
   9   0  -9    0.46    0.45
  -9   0   9   -0.52    1.09
  -9   0   9   -1.05    0.98
  -9   0   9    0.93    1.65
  -9   0   9   -1.05    0.73
  -9   0   9    1.57    2.01
  -8   0   9    1.03    1.30
  -8   0   9    2.64    0.93
  -8   0   9    6.29    1.86
  -8   0   9    1.85    1.04
  -8   0   9    1.91    0.81
   8   0  -9    2.25    0.52
  -8   0   9    1.12    2.40
  -7   0   9    3.81    1.53
  -7   0   9    3.19    2.22
   7   0  -9    5.80    0.79
  -7   0   9    6.15    1.51
   6   0  -9    0.90    0.48
  -6   0   9    1.84    1.90
   5   0  -9    1.14    0.43
   4   0  -9   11.45    1.46
  -4   0   9   16.41    2.62
   3   0  -9   12.94    1.49
   2   0  -9   25.27    2.64
   1   0  -9   79.85    7.79
   0   0  -9   10.68    1.33
  -1   0  -9   19.64    2.47
  -1   0  -9   15.73    2.15
  -2   0  -9  183.08   17.44
  -2   0  -9  173.90   17.17
  -2   0  -9  179.06   17.38
  -3   0  -9    1.23    1.37
  -3   0  -9    1.49    1.03
  -4   0  -9   28.21    3.78
  -5   0  -9   37.49    4.10
  -5   0  -9   32.46    4.73
  -6   0  -9   15.76    2.38
  -7   0  -9   50.50    5.46
  -8   0  -9   60.07    6.31
  -9   0  -9   -0.38    1.23
 -11   0  -9   -0.63    0.72
 -13  -1   9    0.21    1.18
 -12  -1   9    5.20    1.06
 -12  -1   9    2.88    1.23
 -12  -1   9    4.75    1.52
 -12   1   9    6.12    1.09
 -12   1   9    4.19    1.70
 -12   1   9    3.68    1.80
 -11  -1   9    2.77    1.08
 -11  -1   9    1.49    1.37
 -11  -1   9    1.57    4.14
 -11  -1   9    2.43    1.05
 -11   1   9    3.10    1.19
 -11   1   9    3.31    1.38
 -11   1   9    3.57    1.02
 -11   1   9    3.74    1.37
 -10  -1   9    6.18    1.18
 -10  -1   9    4.54    1.16
 -10  -1   9    6.38    1.82
 -10  -1   9    2.11    2.55
 -10  -1   9    6.73    1.32
 -10   1   9   10.50    1.40
 -10   1   9    6.65    1.81
 -10   1   9    8.06    1.36
  10   1  -9    6.09    1.09
 -10   1   9    6.98    1.59
  -9  -1   9    9.87    1.48
  -9  -1   9    8.20    1.51
   9  -1  -9    9.35    1.36
  -9  -1   9    7.86    1.39
  -9  -1   9    6.75    2.83
  -9  -1   9    8.02    1.91
  -9   1   9    8.97    1.40
  -9   1   9   10.46    1.47
  -9   1   9    8.10    2.15
  -9   1   9    8.92    1.92
  -9   1   9    9.85    1.72
  -8  -1   9   10.44    1.66
  -8  -1   9   10.91    1.58
   8  -1  -9   12.49    1.23
  -8  -1   9   10.22    3.10
  -8  -1   9   11.64    2.01
  -8  -1   9    6.85    1.39
  -8   1   9   13.17    1.67
  -8   1   9   11.58    1.62
   8   1  -9    9.99    1.52
  -8   1   9   16.08    1.93
  -8   1   9   14.30    2.21
  -8   1   9   10.19    2.32
   7  -1  -9    4.26    0.66
  -7  -1   9    5.36    2.23
  -7  -1   9    3.33    0.97
  -7  -1   9    3.74    1.05
  -7  -1   9    4.92    1.45
  -7  -1   9    2.11    0.98
  -7   1   9    5.04    1.07
  -7   1   9    6.04    1.01
  -7   1   9    5.25    1.18
  -7   1   9    7.86    2.38
   7   1  -9    4.58    0.91
  -7   1   9    6.49    1.80
  -6  -1   9   27.34    3.60
  -6  -1   9   24.15    2.77
  -6  -1   9   22.65    3.18
   6  -1  -9   26.59    2.59
  -6  -1   9   25.08    2.89
   6   1  -9   26.58    2.73
  -6   1   9   26.50    2.73
  -6   1   9   24.18    3.18
  -6   1   9   25.12    3.31
  -6   1   9   24.66    2.75
  -5  -1   9   11.27    2.31
   5  -1  -9    5.07    0.83
   5   1  -9    9.73    1.47
   4  -1  -9   16.24    1.80
  -4  -1   9   17.49    2.54
   4   1  -9   20.20    2.23
   3  -1  -9   18.81    2.00
   3   1  -9   21.30    2.33
   2  -1  -9   88.57    8.59
   2   1  -9   91.01    8.89
   1  -1  -9   92.74    9.00
  -1   1   9   96.97   10.70
   1   1  -9  110.47   10.75
   1   1  -9  113.64   10.32
   0  -1  -9   13.90    1.59
   0   1  -9   13.47    1.72
   0   1  -9    9.76    1.45
   0   1  -9   14.67    2.04
   0   1   9   10.85    2.09
  -1  -1  -9   12.45    1.48
  -1   1  -9   14.93    2.20
  -1   1  -9   16.97    1.92
  -1   1  -9   17.64    2.44
  -2  -1  -9   38.27    4.06
  -2  -1  -9   43.00    4.43
  -2   1  -9   53.26    5.48
  -2   1  -9   53.48    5.35
  -2   1  -9   48.06    5.14
  -3  -1  -9   27.60    3.27
  -3   1  -9   35.89    4.27
  -3   1  -9   37.58    4.01
  -4  -1  -9    3.58    1.14
  -4   1  -9    2.66    1.07
  -4   1  -9    2.14    1.55
  -5   1  -9    2.06    1.22
  -5   1  -9    1.91    2.11
  -6  -1  -9   60.54    6.29
  -6   1  -9   64.69    6.62
  -6   1  -9   59.99    7.51
  -7  -1  -9   17.77    2.52
  -7   1  -9   21.32    2.74
  -7   1  -9   11.75    3.84
  -8  -1  -9   17.76    2.53
  -8   1  -9   13.36    2.40
   8   1   9    5.46    3.29
  -8   1  -9   20.49    6.87
  -8   1  -9   17.89    2.09
  -9  -1  -9    1.36    1.24
  -9   1  -9    0.92    1.26
 -10  -1  -9    1.14    1.08
 -10   1  -9    0.04    1.25
 -11   1  -9    1.40    0.72
 -13  -2   9    0.50    0.85
 -13   2   9    0.32    0.83
 -13   2   9    1.10    0.69
 -12  -2   9    0.94    1.13
 -12  -2   9    0.78    3.63
 -12   2   9    0.52    0.79
 -11  -2   9    1.20    1.24
 -11  -2   9   -2.81    2.20
 -11  -2   9    1.90    0.95
 -11  -2   9    1.48    0.80
 -11   2   9    3.47    0.88
 -11   2   9    1.08    1.15
 -11   2   9    1.58    0.86
 -10  -2   9   15.29    1.97
 -10  -2   9   12.49    2.34
  10  -2  -9   15.63    2.06
 -10  -2   9   13.00    1.82
 -10  -2   9    9.70    3.27
 -10   2   9   16.40    2.72
  10   2  -9   16.93    2.24
 -10   2   9   16.82    2.01
 -10   2   9   11.88    2.44
 -10   2   9   15.79    2.01
   9  -2  -9   20.93    2.20
  -9  -2   9   19.00    2.51
  -9  -2   9   21.76    3.06
  -9  -2   9   19.45    2.44
  -9  -2   9   13.14    3.71
  -9   2   9   23.24    2.62
  -9   2   9   24.39    2.60
  -9   2   9   23.61    2.99
   9   2  -9   22.56    2.76
  -9   2   9   19.08    3.10
  -8  -2   9    0.94    1.11
  -8  -2   9    1.60    2.04
  -8  -2   9    1.50    1.18
  -8  -2   9    2.01    2.19
   8  -2  -9    1.27    0.66
  -8   2   9    2.09    1.95
  -8   2   9    2.23    0.94
   8   2  -9    1.91    0.95
  -8   2   9    2.53    1.07
  -8   2   9    2.26    0.75
  -7  -2   9   62.14    5.78
  -7  -2   9   55.19    5.89
  -7  -2   9   51.71    5.62
  -7  -2   9   52.13    7.48
   7  -2  -9   52.92    5.42
   7   2  -9   65.37    6.29
  -7   2   9   61.47    6.17
  -7   2   9   55.94    7.29
  -7   2   9   59.75    6.48
  -7   2   9   60.46    6.12
  -7   2   9   62.92    6.23
  -6  -2   9    2.76    1.69
   6  -2  -9    1.29    0.50
  -6  -2   9    2.90    1.26
  -6  -2   9    2.49    0.97
  -6  -2   9    0.98    0.86
   6   2  -9    1.01    0.72
  -6   2   9    1.21    0.70
  -6   2   9    1.39    1.36
  -6   2   9    1.76    1.31
  -6   2   9    1.35    0.74
  -6   2   9    2.82    0.64
  -6   2   9    5.26    1.83
  -5  -2   9    0.42    0.69
  -5  -2   9    0.37    1.32
  -5  -2   9   -0.01    1.04
   5  -2  -9    0.34    0.40
  -5  -2   9    1.42    0.91
  -5   2   9    1.26    1.80
  -5   2   9   -0.10    0.61
  -5   2   9   -0.04    0.70
  -5   2   9    0.78    1.19
   5   2  -9    0.57    0.62
   4  -2  -9    8.06    1.06
   4   2  -9   11.85    1.54
  -4   2   9    8.84    1.72
   3  -2  -9   20.83    2.38
  -3  -2   9   25.68    3.17
   3   2  -9   32.14    3.20
   3   2  -9   31.03    3.62
  -3   2   9   25.35    3.21
   2  -2  -9   53.71    5.32
   2   2  -9   67.91    6.69
   2   2  -9   71.31    6.92
  -2   2   9   61.61    6.69
   1  -2  -9   12.41    1.47
   1   2  -9   10.37    1.46
  -1   2   9    8.07    1.83
   1   2  -9   10.26    1.74
   0  -2  -9    9.57    1.24
   0   2  -9   10.01    1.66
   0   2  -9   10.68    1.47
   0   2   9    9.78    2.15
  -1  -2  -9   95.91    9.36
  -1   2  -9   95.46    9.52
  -1   2  -9   98.16    9.82
  -1   2  -9  104.07    9.64
   1   2   9   89.40   10.06
  -2  -2  -9   16.24    2.27
  -2  -2  -9   14.18    1.85
  -2   2  -9   18.40    2.21
  -2   2  -9   14.25    2.69
   2   2   9   15.83    3.10
  -2   2  -9   19.99    2.31
  -3  -2  -9    3.07    1.30
   3   2   9    0.32    1.52
  -3   2  -9    1.10    1.69
  -3   2  -9    1.35    1.50
  -4  -2  -9   16.26    2.28
   4   2   9   11.18    2.84
  -4   2  -9   10.56    2.47
  -5  -2  -9   25.89    3.15
   5   2   9   19.79    4.14
  -5   2  -9   26.75    3.02
  -5   2  -9   20.68    3.64
  -6  -2  -9    2.11    1.37
  -6   2  -9    3.37    1.68
  -6   2  -9    0.09    2.40
   6   2   9    0.37    2.46
  -7   2  -9   12.27    2.18
   7   2   9    9.78    3.55
  -7   2  -9    9.12    4.17
  -8  -2  -9    8.05    1.69
  -8   2  -9    8.75    1.50
  -8   2  -9    6.72    1.91
  -9   2  -9    5.78    1.31
  -9   2  -9    4.52    1.51
 -10   2  -9    0.52    0.85
 -10   2  -9    0.13    1.06
 -12  -3   9    0.61    0.83
 -12   3   9    0.96    0.60
 -12   3   9    0.75    0.70
 -11  -3   9   -0.15    1.74
 -11  -3   9    0.97    1.05
 -11   3   9    1.84    1.40
 -11   3   9    3.26    0.79
 -11   3   9    3.99    1.07
 -10  -3   9    1.44    1.16
 -10  -3   9   -1.48    0.82
 -10  -3   9    1.04    1.85
 -10   3   9    1.38    1.43
 -10   3   9    0.65    0.76
 -10   3   9    0.52    0.73
  -9  -3   9    7.40    1.40
  -9  -3   9    0.43    3.25
  -9  -3   9    8.68    1.46
   9  -3  -9   11.31    1.54
  -9  -3   9    8.17    1.86
  -9   3   9   13.14    2.20
  -9   3   9   14.24    2.47
  -9   3   9   14.15    1.84
  -9   3   9   15.48    1.89
   9   3  -9   10.98    2.21
  -8  -3   9    4.98    1.65
  -8  -3   9    3.11    1.10
  -8  -3   9    1.16    1.98
  -8  -3   9    6.00    1.18
   8  -3  -9    3.69    1.05
  -8   3   9    4.83    1.01
  -8   3   9    6.35    1.49
  -8   3   9    9.15    1.42
  -8   3   9    5.62    1.89
   8   3  -9    6.13    1.70
   7  -3  -9    0.91    0.81
  -7  -3   9    2.84    1.43
  -7  -3   9    1.88    1.66
  -7  -3   9    1.22    1.00
  -7  -3   9    0.78    0.90
  -7   3   9    1.90    0.81
   7   3  -9    1.84    1.32
  -7   3   9    0.93    1.12
  -7   3   9    1.95    0.85
  -7   3   9    0.83    1.19
  -6  -3   9   -2.16    1.25
  -6  -3   9    0.53    1.27
   6  -3  -9    0.21    0.70
  -6  -3   9   -0.64    0.96
  -6  -3   9   -1.45    0.93
  -6   3   9   -0.68    0.58
   6   3  -9    0.02    1.02
  -6   3   9    0.51    1.25
  -6   3   9   -0.98    0.90
  -6   3   9    2.46    3.70
  -6   3   9   -0.26    0.77
  -6   3   9    0.07    0.82
  -5  -3   9    0.55    1.52
  -5  -3   9    1.32    1.29
   5  -3  -9    0.73    0.61
  -5  -3   9    0.38    0.87
  -5  -3   9    2.56    1.03
  -5   3   9    1.65    0.72
  -5   3   9    2.12    0.75
  -5   3   9   -1.08    2.15
  -5   3   9    1.75    0.78
   5   3  -9    2.18    1.02
  -5   3   9    2.76    1.25
  -4  -3   9   42.48    4.69
  -4  -3   9   47.38    5.20
  -4  -3   9   42.21    4.52
  -4  -3   9   42.01    4.41
   4  -3  -9   39.26    4.31
  -4   3   9   43.13    4.73
  -4   3   9   43.93    4.69
   4   3  -9   52.92    4.97
  -4   3   9   44.53    5.33
  -4   3   9   44.55    5.03
  -3  -3   9   35.33    4.00
  -3  -3   9   36.71    4.62
   3  -3  -9   39.76    3.97
  -3  -3   9   58.78    9.03
  -3   3   9   46.01    4.93
  -3   3   9   47.81    4.73
  -3   3   9   52.42    5.26
   3   3  -9   37.94    5.55
   3   3  -9   41.11    4.80
  -2  -3   9   13.40    1.82
  -2  -3   9   16.05    3.58
  -2  -3   9    9.98    2.41
   2   3  -9   12.24    2.66
  -2   3   9   13.27    2.58
   2   3  -9   10.62    1.82
  -2   3   9    9.92    1.97
  -2   3   9   13.13    1.77
   1  -3  -9    0.85    3.67
  -1  -3   9   18.96    3.30
   1  -3  -9   12.77    1.58
  -1   3   9   14.27    2.64
   1   3  -9   16.62    2.96
  -1   3   9   12.14    1.87
   1   3  -9   10.93    2.54
   0  -3  -9    1.23    2.89
   0  -3  -9    1.93    0.90
   0  -3   9    2.01    2.15
   0   3   9    5.59    2.44
   0   3  -9    2.48    2.02
   0   3  -9    1.80    1.13
   0   3  -9    1.45    1.12
  -1  -3  -9    1.16    0.77
  -1  -3  -9   -1.41    3.03
  -1   3  -9    2.89    1.82
  -1   3  -9    0.81    1.06
  -1   3  -9   -2.62    1.02
   1   3   9    0.49    1.88
  -2  -3  -9    8.58    6.01
  -2  -3  -9    7.21    1.87
  -2   3  -9   14.68    2.14
   2   3   9   15.81    2.82
  -2   3  -9   19.42    3.42
   2   3   9   10.34    2.90
  -3  -3  -9   15.81    2.29
  -3   3  -9   19.85    2.48
   3   3   9   12.55    3.43
  -3   3  -9   16.75    3.26
  -4  -3  -9    0.81    1.41
  -4   3  -9    1.92    1.14
   4   3   9    6.42    2.93
  -5   3  -9   16.09    4.06
  -5   3  -9   13.83    2.52
   5   3   9    9.82    3.81
  -6   3  -9    6.69    2.04
  -6   3  -9    1.22    3.95
   6   3   9    7.33    4.00
  -7   3  -9    5.27    1.79
  -7   3  -9    1.80    1.37
  -8   3  -9    8.33    1.39
  -8   3  -9    5.71    1.74
  -8   3  -9    9.06    1.41
  -9   3  -9   -0.39    0.67
 -10   3  -9    0.16    0.80
 -10   3  -9   -0.67    0.55
 -11  -4   9    0.97    0.85
 -11  -4   9    1.16    1.75
 -11   4   9    2.92    1.10
 -11   4   9    5.42    0.88
 -10  -4   9    0.36    1.60
 -10  -4   9   -0.36    0.85
 -10   4   9   -1.01    0.77
 -10   4   9    0.45    0.53
 -10   4   9    1.00    0.74
  -9  -4   9    0.83    1.15
  -9  -4   9    0.02    1.47
  -9   4   9    1.86    0.72
  -9   4   9    3.10    0.85
  -9   4   9    1.59    1.16
  -8  -4   9    2.27    1.02
  -8  -4   9    0.16    1.26
  -8  -4   9    0.14    1.68
  -8   4   9    0.59    1.58
  -8   4   9   -0.13    0.90
  -8   4   9    4.53    2.24
   8   4  -9   -1.50    1.98
  -8   4   9   -0.03    0.88
  -7  -4   9    1.54    0.93
  -7  -4   9    0.90    1.60
   7  -4  -9    1.01    0.87
  -7  -4   9    0.79    1.32
  -7  -4   9   -0.03    0.96
  -7   4   9    0.78    1.39
  -7   4   9    0.77    0.67
   7   4  -9    0.83    1.50
  -7   4   9   -0.10    1.14
  -7   4   9    0.55    0.73
  -6  -4   9    3.86    2.03
  -6  -4   9    4.97    1.20
  -6  -4   9    3.06    1.51
  -6  -4   9    7.65    7.48
   6  -4  -9    3.20    1.06
  -6  -4   9    4.38    1.06
  -6   4   9    5.42    1.14
   6   4  -9    6.20    1.85
  -6   4   9    4.13    1.25
  -6   4   9    3.61    1.72
  -6   4   9    5.15    0.94
  -6   4   9    3.17    0.92
  -5  -4   9    5.20    1.97
  -5  -4   9   -0.96    4.60
  -5  -4   9   10.48    2.05
   5  -4  -9    4.77    1.16
  -5  -4   9    7.41    1.47
  -5  -4   9    7.56    1.31
  -5   4   9    6.67    1.92
  -5   4   9    7.89    1.38
  -5   4   9    8.77    1.46
  -5   4   9   11.35    1.52
   5   4  -9    6.80    1.92
  -5   4   9   10.28    5.50
  -4  -4   9    0.82    0.92
  -4  -4   9    6.84    4.06
  -4  -4   9    0.03    1.12
  -4  -4   9    0.81    1.62
   4  -4  -9    0.20    0.68
  -4  -4   9    0.47    1.42
   4   4  -9    0.50    1.26
   4   4  -9    2.59    3.98
  -4   4   9    2.20    3.22
  -4   4   9    1.19    0.78
  -4   4   9    1.86    1.64
  -4   4   9    1.33    1.07
   3  -4  -9    0.64    0.77
  -3  -4   9   -0.42    0.91
  -3  -4   9   -0.61    1.50
  -3  -4   9   -0.19    3.16
   3  -4  -9   -4.08    3.46
  -3  -4   9   -0.16    1.29
  -3   4   9    1.10    1.39
   3   4  -9    8.70    3.66
   3   4  -9    1.78    1.23
  -3   4   9   -0.40    0.82
  -3   4   9    0.87    0.81
  -3   4   9   -0.82    2.62
   2  -4  -9   17.07    2.26
   2  -4  -9   13.35    3.92
  -2  -4   9   22.20    3.67
  -2  -4   9   18.23    5.14
   2   4  -9   19.96    4.44
  -2   4   9   23.49    2.76
   2   4  -9   29.83    3.29
  -2   4   9   20.85    2.85
  -2   4   9   18.91    4.07
  -2   4   9   25.98    3.26
  -1  -4   9   -0.58    2.44
   1  -4  -9    0.79    0.91
  -1  -4   9    0.22    1.46
   1  -4  -9    5.50    3.19
   1   4  -9   -0.65    1.39
  -1   4   9    1.11    2.84
   1   4  -9   -1.91    2.71
  -1   4   9    0.43    0.93
  -1   4   9    1.36    1.29
   0  -4  -9   40.95    6.13
   0  -4  -9   41.34    4.26
   0  -4   9   44.24    5.43
   0  -4   9   32.51    4.71
   0   4  -9   40.11    5.81
   0   4   9   49.57    6.36
   0   4  -9   39.94    5.24
   0   4  -9   46.01    6.29
   0   4   9   50.05    4.95
  -1  -4  -9    2.04    2.76
   1  -4   9    2.22    1.88
  -1   4  -9    0.93    2.43
   1   4   9    6.81    1.77
  -1   4  -9   11.72    3.53
  -2  -4  -9    6.29    3.17
  -2  -4  -9    5.44    1.80
   2   4   9   10.69    2.20
  -2   4  -9    8.00    3.84
  -2   4  -9   10.00    3.50
  -3  -4  -9   10.26    2.26
  -3   4  -9    7.41    2.20
  -3   4  -9    8.38    2.69
   3   4   9    8.61    5.21
  -3   4  -9   19.81    3.99
   3   4   9    9.73    2.82
  -4   4  -9    1.16    1.92
  -4   4  -9    1.93    1.91
   4   4   9    0.86    4.37
  -4   4  -9    2.32    3.75
  -5   4  -9    2.96    1.83
   5   4   9   -2.87    4.71
  -5   4  -9   -5.04    4.54
  -5   4  -9    0.39    1.54
  -6   4  -9    0.09    1.58
  -7   4  -9    1.86    0.94
  -7   4  -9    5.87    1.28
  -7   4  -9    1.65    0.83
  -7   4  -9    4.47    1.62
  -8   4  -9    1.89    0.76
  -8   4  -9    0.74    1.07
  -9   4  -9    0.02    0.47
  -9   4  -9    0.15    0.79
 -10  -5   9    3.68    1.00
 -10   5   9   10.44    1.27
  -9  -5   9   -0.64    1.38
  -9  -5   9   -0.69    0.94
  -9   5   9    2.62    1.27
  -8  -5   9    1.28    1.06
  -8   5   9    1.45    0.64
  -8   5   9    2.37    1.13
  -8   5   9    1.96    0.64
  -7  -5   9    0.30    0.98
  -7  -5   9    1.49    1.56
  -7   5   9    2.14    1.26
  -7   5   9    4.23    1.47
  -7   5   9    2.12    0.76
  -7   5   9    3.28    0.85
  -6  -5   9    5.09    6.08
  -6  -5   9    1.05    1.42
  -6  -5   9    0.97    1.76
  -6   5   9    6.93    1.18
  -6   5   9    5.96    1.82
  -6   5   9    5.35    1.00
  -6   5   9    7.25    1.25
  -6   5   9    4.48    1.42
  -5  -5   9    8.74    4.29
   5  -5  -9    1.53    1.63
  -5  -5   9   -0.85    1.26
  -5  -5   9    2.36    2.09
  -5   5   9    2.96    1.41
   5   5  -9    2.15    2.29
  -5   5   9    3.43    0.94
  -5   5   9    2.82    0.91
  -5   5   9    3.39    0.93
   4  -5  -9    4.73    1.65
  -4  -5   9    1.40    1.58
  -4  -5   9    0.52    1.51
  -4  -5   9    1.39    3.34
   4   5  -9    0.80    2.35
  -4   5   9    2.09    1.47
   4   5  -9  -18.08    7.84
  -4   5   9    2.47    0.88
  -4   5   9    3.53    0.88
  -3  -5   9    1.99    1.56
   3  -5  -9    2.86    1.65
   3  -5  -9    8.59    4.51
  -3  -5   9    1.95    3.29
  -3   5   9    3.81    1.01
  -3   5   9    2.34    1.40
  -3   5   9    4.83    1.18
   3   5  -9    2.45    2.66
   3   5  -9    5.13    6.30
  -2  -5   9   16.13    5.17
   2  -5  -9    7.82    2.04
  -2  -5   9    4.41    2.14
   2  -5  -9    7.30    3.45
  -2   5   9    9.33    1.57
  -2   5   9    5.53    1.59
   2   5  -9    1.45    5.51
   2   5  -9   11.51    3.53
  -2   5   9    2.43    5.25
  -1  -5   9    8.60    3.95
   1  -5  -9    7.24    3.16
  -1  -5   9    6.24    2.14
   1   5  -9    2.63    5.24
   1   5  -9    6.16    2.63
  -1   5   9   14.68    5.20
   0  -5   9   11.63    2.87
   0  -5   9    7.01    3.24
   0   5   9   13.58    5.44
   0   5  -9   14.34    5.20
   0   5  -9   15.03    3.02
   0   5   9    9.24    1.70
   1  -5   9    1.89    2.14
  -1  -5  -9    3.28    1.73
  -1  -5  -9    0.61    2.59
   1  -5   9    1.90    1.88
   1   5   9    5.22    1.54
  -1   5  -9    0.95    4.62
   1   5   9   -1.70    5.16
  -1   5  -9    7.55    2.55
  -2  -5  -9    5.61    2.81
   2  -5   9   11.39    2.91
  -2   5  -9    4.67    2.25
  -2   5  -9    3.62    5.39
   2   5   9    9.38    1.80
   3  -5   9   -1.84    1.80
   3  -5   9    1.44    1.96
   3   5   9   -0.28    2.09
  -3   5  -9    1.23    2.59
   4  -5   9    0.08    1.68
  -4   5  -9    2.05    1.90
   4   5   9   -2.57    2.12
  -4   5  -9   -0.91    1.79
   5  -5   9    3.10    1.75
  -5   5  -9    5.04    1.55
  -5   5  -9    2.17    0.89
   6  -5   9    4.87    1.98
  -6   5  -9    3.56    1.19
  -6   5  -9    3.87    1.02
  -6   5  -9    3.85    1.53
   7  -5   9    0.79    1.28
  -7   5  -9    1.67    0.64
  -7   5  -9    1.05    1.46
  -7   5  -9    1.13    0.56
  -7   5  -9    1.88    0.67
  -8   5  -9    0.88    0.44
  -8   5  -9   -0.04    1.03
  -8  -6   9   -0.25    1.09
  -8   6   9    0.21    0.37
  -8   6   9    0.92    0.97
  -7  -6   9   -0.10    1.62
  -7  -6   9    0.73    1.17
  -7   6   9    0.55    0.46
  -7   6   9    1.23    0.93
  -6  -6   9    0.05    1.50
  -6   6   9    2.58    0.78
  -6   6   9    1.88    0.56
  -6   6   9    1.81    1.10
  -5  -6   9   -0.01    1.64
  -5  -6   9   -0.70    4.67
  -5   6   9    0.57    1.28
  -5   6   9    0.08    0.54
  -5   6   9    0.32    0.67
  -5   6   9   -0.07    0.47
  -5   6   9   -0.13    0.96
  -4  -6   9   -0.81    3.42
  -4   6   9    0.00    0.59
  -4   6   9    1.72    0.79
  -4   6   9    0.55    0.59
  -3  -6   9    1.34    2.81
  -3  -6   9    1.97    1.81
   3  -6  -9   -0.58    5.62
  -3   6   9    9.06    1.50
  -2  -6   9    0.98    1.78
  -2  -6   9    1.33    2.46
   2  -6  -9   -4.52    3.01
  -2   6   9    1.57    0.87
   2   6  -9    0.27    2.48
   1  -6  -9    0.44    2.90
  -1  -6   9   -0.77    3.00
  -1  -6   9   -1.11    2.13
   1   6  -9    1.79    2.10
  -1   6   9   -0.52    0.79
   0  -6   9    4.70    2.49
   0  -6   9    2.85    2.33
   0  -6  -9   -1.13    2.43
   0   6  -9    1.03    1.95
   0   6   9    0.37    1.05
   1  -6   9   -2.85    1.72
  -1  -6  -9   -1.36    2.20
  -1   6  -9    0.06    1.58
   1   6   9    0.04    0.99
  -1   6  -9   -0.16    1.11
   2  -6   9   -0.17    1.85
  -2   6  -9   -0.27    1.02
  -2   6  -9    1.01    1.51
   2   6   9    0.43    1.21
   3  -6   9   -0.57    1.57
  -3   6  -9   -0.52    0.93
  -3   6  -9    0.21    1.36
   3   6   9    0.68    1.27
   4  -6   9    0.94    1.49
  -4   6  -9    2.54    1.64
  -4   6  -9    0.92    0.77
   4   6   9    1.70    1.43
   5  -6   9    0.55    1.31
  -5   6  -9   -0.73    0.61
  -5   6  -9    0.32    0.76
  -6   6  -9   -0.25    0.43
  -6   6  -9    0.09    0.56
  -6   6  -9    0.19    0.50
  -4   7   9    2.58    0.56
  -3   7   9    1.27    0.52
  -3   7   9    0.58    0.76
  -2  -7   9    1.34    3.26
  -2   7   9    0.78    0.56
   2   7  -9    2.61    1.98
  -1  -7   9    0.65    2.53
   1   7  -9    1.55    1.63
  -1   7   9    4.11    0.90
   0  -7   9    4.40    2.39
   0   7   9    1.14    0.67
   0   7  -9    2.00    1.75
   1   7   9    1.34    0.73
  -1   7  -9    1.95    1.03
  -2   7  -9    4.56    1.17
   2   7   9    3.98    0.95
 -12   0  10    2.39    1.20
 -12   0  10   -0.83    0.98
 -12   0  10    0.20    1.35
 -12   0  10    1.07    0.78
 -11   0  10   -0.20    1.23
 -11   0  10    1.20    1.01
 -11   0  10    1.07    0.96
 -10   0  10    1.20    1.29
 -10   0  10   -0.41    0.96
 -10   0  10    0.18    0.87
 -10   0  10    0.43    1.83
 -10   0  10    0.29    0.76
  -9   0  10    1.95    0.77
  -9   0  10    0.80    0.98
  -9   0  10    3.31    1.10
  -9   0  10    2.35    1.37
  -8   0  10    2.68    0.83
   8   0 -10    3.27    0.67
  -8   0  10    3.20    1.07
  -8   0  10    3.15    3.10
  -8   0  10    2.13    0.81
  -8   0  10    4.99    1.44
  -8   0  10    3.87    1.72
  -7   0  10   -0.48    0.89
  -7   0  10    1.05    3.05
  -7   0  10   -0.41    1.17
  -7   0  10    0.83    1.66
  -7   0  10    1.34    0.77
   7   0 -10    0.94    0.50
  -7   0  10   -0.52    1.17
  -6   0  10    7.81    2.37
  -6   0  10    5.59    1.09
   6   0 -10    5.99    0.98
  -6   0  10    5.67    1.54
  -6   0  10    6.26    1.05
  -6   0  10    7.02    1.20
   5   0 -10    4.99    0.80
  -5   0  10    2.46    1.46
   4   0 -10   14.18    1.71
  -4   0  10   16.53    2.37
   3   0 -10   29.46    3.05
   2   0 -10   11.25    1.41
   1   0 -10   41.10    3.89
   1   0 -10   34.54    4.16
   0   0 -10   34.53    3.53
   0   0 -10   33.66    4.62
  -1   0 -10    8.96    1.59
  -1   0 -10    6.10    1.06
  -2   0 -10   17.47    2.29
  -2   0 -10   14.02    1.80
  -3   0 -10   13.30    2.03
  -4   0 -10   27.93    3.53
  -5   0 -10   -0.85    0.99
  -6   0 -10    6.90    1.71
  -7   0 -10   51.67    5.58
  -8   0 -10   -0.78    1.24
  -9   0 -10    1.71    1.15
 -10   0 -10    1.40    0.95
 -13  -1  10    2.14    1.08
 -12  -1  10    1.14    1.02
 -12  -1  10    2.92    1.03
 -12  -1  10    2.55    0.90
 -12   1  10    3.70    1.11
 -12   1  10    1.58    1.16
 -12   1  10    3.79    0.99
 -12   1  10    2.46    1.01
 -11  -1  10    2.02    1.24
 -11  -1  10    0.40    1.21
 -11  -1  10    0.88    0.97
 -11   1  10    2.42    0.85
 -11   1  10    0.04    0.82
 -11   1  10    1.15    1.29
 -11   1  10    3.50    1.23
 -10  -1  10    4.44    1.09
 -10  -1  10    7.34    1.25
 -10  -1  10    7.97    1.35
 -10  -1  10    4.10    1.50
 -10   1  10   10.40    1.98
 -10   1  10    6.23    2.11
 -10   1  10    8.23    1.30
 -10   1  10    7.60    1.38
 -10   1  10    7.24    1.55
  -9  -1  10   16.96    2.06
   9  -1 -10   14.12    1.53
  -9  -1  10    5.27    2.83
  -9  -1  10   12.26    2.20
  -9  -1  10   13.09    1.81
  -9  -1  10   11.79    2.33
  -9   1  10   16.25    2.07
  -9   1  10   13.17    2.53
  -9   1  10   17.81    1.98
   9   1 -10   14.22    1.87
  -8  -1  10    9.02    1.58
  -8  -1  10    8.24    1.43
  -8  -1  10    9.29    1.48
  -8  -1  10   10.98    3.22
   8  -1 -10   10.43    1.19
  -8  -1  10    8.50    1.86
  -8   1  10   11.23    2.02
  -8   1  10    8.89    1.35
  -8   1  10   10.33    1.58
   8   1 -10    6.18    1.28
  -8   1  10    9.10    2.03
  -8   1  10    7.76    1.28
  -7  -1  10    6.14    1.30
  -7  -1  10    6.22    1.23
  -7  -1  10    6.27    2.21
   7  -1 -10    7.86    0.97
  -7  -1  10    6.92    1.64
  -7  -1  10    5.69    1.14
  -7   1  10    6.47    1.14
  -7   1  10    6.96    1.15
  -7   1  10    7.53    1.24
   7   1 -10    4.78    1.07
  -7   1  10   10.27    1.82
   6  -1 -10    1.65    0.48
  -6  -1  10    0.56    0.76
  -6  -1  10    1.38    0.71
  -6  -1  10    1.19    1.15
  -6  -1  10    2.26    0.89
  -6  -1  10    2.54    1.65
  -6   1  10    0.91    0.83
  -6   1  10    0.62    1.50
   6   1 -10    0.56    0.56
  -6   1  10    0.96    0.68
  -6   1  10    1.15    0.78
   5  -1 -10    6.15    0.97
  -5  -1  10   10.63    2.47
   5   1 -10    7.42    1.16
  -4  -1  10    3.90    1.55
   3  -1 -10  108.13   10.48
   3   1 -10   98.78    9.66
   2  -1 -10    1.87    0.54
   2   1 -10    1.44    0.67
   1  -1 -10    5.17    0.86
   1   1 -10    6.53    1.10
   1   1 -10   11.15    1.69
  -1   1  10    3.53    1.67
   0  -1 -10    4.30    0.82
   0  -1 -10    5.15    1.37
   0   1  10    5.90    1.81
   0   1 -10    6.03    1.41
   0   1 -10    5.35    1.08
   0   1 -10    4.74    0.98
  -1  -1 -10   47.95    4.71
  -1  -1 -10   45.86    5.01
  -1   1 -10   40.69    4.37
  -1   1 -10   39.55    4.31
  -1   1 -10   40.12    4.12
  -2  -1 -10    2.46    0.78
  -2  -1 -10    5.55    1.31
  -2   1 -10    3.13    1.17
  -2   1 -10    1.49    0.79
  -2   1 -10    4.02    1.33
  -3  -1 -10    3.63    1.15
  -3   1 -10    4.36    1.79
  -4  -1 -10    3.17    1.23
  -4   1 -10    2.47    1.96
  -4   1 -10    2.57    1.06
  -5  -1 -10   21.58    2.81
  -5   1 -10   16.07    3.71
  -5   1 -10   20.62    2.70
  -6  -1 -10   40.50    4.48
  -6   1 -10   51.71    7.23
  -7  -1 -10    5.86    1.55
  -7   1 -10    4.53    1.57
  -7   1 -10    7.90    4.45
   7   1  10    3.98    3.15
  -8  -1 -10    2.15    2.17
  -8   1 -10    0.29    1.19
  -8   1 -10    0.21    1.30
  -9  -1 -10    1.61    1.01
  -9   1 -10    2.22    1.26
 -10  -1 -10    0.18    1.00
 -10   1 -10   -0.24    0.81
 -13  -2  10    0.34    0.73
 -13   2  10    0.77    0.98
 -13   2  10    0.00    0.58
 -12  -2  10    3.21    1.04
 -12   2  10    2.95    0.88
 -12   2  10    3.01    1.11
 -11  -2  10    5.33    1.64
 -11  -2  10    1.83    2.71
 -11  -2  10    3.32    1.01
 -11  -2  10    4.27    1.00
 -11   2  10    3.99    1.02
 -11   2  10    4.91    1.45
 -11   2  10    4.22    0.89
 -11   2  10    1.58    1.78
 -10  -2  10   22.22    3.41
 -10  -2  10   27.32    3.60
 -10  -2  10   30.76    3.21
 -10   2  10   34.35    4.12
 -10   2  10   37.81    3.99
  -9  -2  10    2.03    1.51
  -9  -2  10    4.09    2.43
  -9  -2  10    3.39    1.10
  -9  -2  10    2.55    1.03
   9  -2 -10    3.16    0.86
  -9   2  10    2.96    0.88
   9   2 -10    2.80    1.15
  -9   2  10    3.07    1.33
  -9   2  10    3.87    0.93
  -9   2  10    3.73    1.47
  -8  -2  10   24.06    3.18
  -8  -2  10   23.55    4.61
   8  -2 -10   19.46    2.30
  -8  -2  10   19.60    2.59
  -8  -2  10   20.08    2.48
  -8   2  10   24.14    2.59
  -8   2  10   20.19    2.77
  -8   2  10   24.54    2.73
  -8   2  10   20.52    2.95
   8   2 -10   25.55    2.82
   7  -2 -10    1.04    0.50
  -7  -2  10   -1.48    1.11
  -7  -2  10    1.57    0.86
  -7  -2  10   -0.16    1.59
  -7  -2  10    0.13    0.85
   7   2 -10   -0.29    0.76
  -7   2  10    0.81    0.69
  -7   2  10    0.90    0.67
  -7   2  10    0.98    1.29
  -7   2  10   -0.75    0.77
  -6  -2  10   17.75    2.27
  -6  -2  10   19.60    2.46
  -6  -2  10   19.16    2.72
  -6  -2  10   21.49    3.75
   6  -2 -10   19.73    2.12
  -6   2  10   21.15    2.80
  -6   2  10   22.11    2.36
  -6   2  10   20.14    2.37
   6   2 -10   22.82    2.53
  -6   2  10   18.89    2.42
  -6   2  10   19.92    2.24
   5  -2 -10   44.11    4.42
  -5  -2  10   46.92    5.34
  -5  -2  10   39.61    4.83
  -5  -2  10   45.47    4.63
  -5   2  10   44.32    4.77
  -5   2  10   48.41    4.87
   5   2 -10   50.89    4.97
   4  -2 -10   18.02    2.25
  -4  -2  10   23.60    3.14
  -4  -2  10   22.51    2.45
  -4  -2  10   22.02    2.68
  -4   2  10   24.42    2.67
   4   2 -10   29.91    2.83
  -4   2  10   20.74    2.97
   4   2 -10   25.35    3.45
  -4   2  10   21.26    2.65
  -3  -2  10   29.89    3.92
   3  -2 -10   32.40    3.24
   3   2 -10   33.88    4.16
   3   2 -10   39.00    3.90
   2   2 -10   78.90    7.54
   2   2 -10   76.87    7.84
   2   2 -10   70.39    7.63
   1  -2 -10   21.95    2.38
   1   2 -10   19.21    2.66
   1   2 -10   20.04    2.34
  -1   2  10   19.84    2.56
   0  -2 -10   15.25    1.79
   0   2 -10   11.51    1.99
   0   2 -10   18.07    2.83
   0   2  10   20.63    3.01
   0   2 -10   13.11    1.83
  -1  -2 -10   25.10    3.25
  -1  -2 -10   30.84    3.03
  -1   2 -10   30.54    3.60
  -1   2 -10   36.33    4.20
   1   2  10   32.41    4.68
  -1   2 -10   35.15    3.81
  -2  -2 -10   46.69    4.71
  -2  -2 -10   44.51    4.93
   2   2  10   52.82    6.47
  -2   2 -10   52.33    6.11
  -2   2 -10   53.94    5.80
  -2   2 -10   56.24    5.68
  -3  -2 -10    2.42    1.27
  -3   2 -10    3.16    1.49
   3   2  10    6.08    2.44
  -3   2 -10    2.21    2.48
  -4  -2 -10   11.71    2.04
  -4   2 -10    7.32    2.72
  -4   2 -10   10.86    1.82
   4   2  10    8.50    3.02
  -5  -2 -10    0.31    1.15
  -5   2 -10    0.97    1.10
   5   2  10    0.75    2.97
  -5   2 -10   -0.40    2.83
  -6  -2 -10    5.20    1.67
  -6   2 -10   -2.17    3.73
   6   2  10    1.58    3.09
  -7  -2 -10   -0.55    2.43
  -7   2 -10    0.47    1.30
   7   2  10   -0.58    3.36
  -8  -2 -10    2.87    1.26
  -8   2 -10    5.37    1.79
  -8   2 -10    4.73    1.27
  -8   2 -10    3.88    1.10
  -9   2 -10    0.25    0.85
  -9   2 -10    0.68    1.10
 -10   2 -10    2.38    0.95
 -12  -3  10    4.23    1.13
 -12   3  10    2.22    0.90
 -12   3  10    5.79    0.88
 -11  -3  10    1.15    0.95
 -11  -3  10   -0.83    1.85
 -11   3  10    2.99    0.74
 -11   3  10    2.61    0.82
 -11   3  10    1.35    0.96
 -10  -3  10    1.24    2.12
 -10  -3  10    0.42    0.80
 -10  -3  10   -0.02    1.09
 -10  -3  10    1.04    0.84
 -10   3  10    1.04    1.17
 -10   3  10   -3.13    1.82
 -10   3  10    1.58    0.74
 -10   3  10    1.83    0.64
  -9  -3  10    5.76    1.62
  -9  -3  10    4.08    1.15
  -9  -3  10    4.52    2.10
  -9  -3  10    5.89    1.21
   9  -3 -10    5.78    1.36
  -9   3  10    4.27    1.57
  -9   3  10    7.97    1.26
   9   3 -10    5.15    1.69
  -9   3  10    4.33    1.04
  -9   3  10    3.79    1.43
  -8  -3  10   32.55    4.01
  -8  -3  10   33.38    3.63
   8  -3 -10   31.45    3.50
  -8  -3  10   32.54    3.58
   8   3 -10   41.32    4.28
  -8   3  10   29.22    4.11
  -8   3  10   33.95    3.74
  -8   3  10   37.84    3.84
  -8   3  10   36.31    3.98
  -7  -3  10   16.87    2.26
   7  -3 -10   10.68    1.69
  -7  -3  10   13.96    2.46
  -7  -3  10   16.15    2.63
  -7  -3  10   10.46    3.07
  -7   3  10   13.59    2.00
   7   3 -10   18.30    2.47
  -7   3  10   18.51    3.27
  -7   3  10   12.68    2.23
  -6  -3  10    4.80    2.13
   6  -3 -10    2.48    0.76
  -6  -3  10    5.21    1.17
  -6  -3  10    3.86    1.08
  -6  -3  10    6.28    1.63
  -6   3  10    5.90    0.93
  -6   3  10    4.84    1.05
  -6   3  10    3.29    1.45
  -6   3  10    6.44    1.18
  -6   3  10    4.26    1.12
   6   3 -10    7.32    1.47
  -5  -3  10    7.69    1.71
   5  -3 -10    6.49    1.18
  -5  -3  10    8.56    1.33
  -5  -3  10    8.91    1.56
  -5  -3  10    8.79    2.43
  -5   3  10    9.02    1.38
   5   3 -10    9.88    1.74
  -5   3  10   10.18    1.99
  -5   3  10    8.46    1.33
  -5   3  10    9.07    1.40
  -4  -3  10   59.64    5.95
  -4  -3  10   59.59    5.69
   4  -3 -10   47.79    5.58
  -4  -3  10   56.14    5.76
  -4  -3  10   56.63    6.44
   4   3 -10   72.05    6.96
  -4   3  10   61.54    6.68
  -4   3  10   64.82    6.70
  -4   3  10   70.14    7.04
   4   3 -10   68.67    8.04
  -4   3  10   67.13    6.73
  -3  -3  10    2.26    1.20
   3  -3 -10    0.44    0.57
  -3  -3  10    1.53    0.90
  -3  -3  10    0.20    1.24
  -3  -3  10    1.33    1.27
   3   3 -10    1.65    2.32
  -3   3  10    2.23    0.83
   3   3 -10    0.82    0.92
  -3   3  10    2.48    1.32
  -3   3  10    0.71    0.80
   2  -3 -10   11.95    1.59
  -2  -3  10   13.32    4.18
  -2  -3  10   11.58    2.54
  -2  -3  10   14.33    1.71
  -2  -3  10    9.35    2.36
   2   3 -10   16.94    3.27
  -2   3  10   16.71    2.98
   2   3 -10   14.47    2.35
  -2   3  10   17.44    2.29
  -2   3  10   17.78    2.68
  -1  -3  10    5.30    1.67
  -1  -3  10    4.93    1.15
  -1  -3  10    5.42    2.89
   1   3 -10   13.66    2.72
  -1   3  10   14.66    2.33
  -1   3  10   15.58    2.83
   1   3 -10    8.43    1.80
   0  -3 -10    6.22    3.75
   0  -3 -10   13.13    1.71
   0  -3  10   14.68    2.90
   0  -3  10    7.56    2.12
   0   3 -10   14.17    2.33
   0   3  10   18.44    2.79
   0   3 -10   16.51    2.86
   0   3 -10   19.02    4.66
   1  -3  10    3.07    2.17
  -1  -3 -10    4.54    1.59
  -1  -3 -10    4.92    1.43
  -1   3 -10    5.61    1.68
  -1   3 -10    5.40    1.47
   1   3  10    4.76    2.78
  -1   3 -10   10.15    3.46
   2  -3  10    1.89    3.94
  -2  -3 -10    1.26    1.21
  -2   3 -10    4.99    2.70
  -2   3 -10    4.81    1.41
  -3  -3 -10    7.13    1.66
  -3   3 -10    4.39    1.33
  -3   3 -10    7.53    3.12
   3   3  10    6.52    2.93
   3   3  10    7.56    2.59
  -4  -3 -10    2.07    1.51
  -4   3 -10    2.88    1.28
  -4   3 -10    4.49    4.18
   4   3  10    2.72    3.24
  -5  -3 -10   36.09    4.70
  -5   3 -10   57.22    6.30
  -5   3 -10   54.77    7.75
   5   3  10   61.27    8.03
   6   3  10   -0.72    3.95
  -6   3 -10    2.45    5.30
  -7   3 -10    2.32    1.52
  -7   3 -10    1.70    1.29
  -8   3 -10    3.67    0.98
  -8   3 -10    3.82    0.92
  -8   3 -10    4.43    1.62
  -9   3 -10    0.21    0.61
  -9   3 -10    1.94    1.11
 -11  -4  10    0.40    0.82
 -11   4  10    1.84    0.57
 -11   4  10    1.21    0.76
 -10  -4  10    1.25    1.72
 -10  -4  10    3.91    1.17
 -10   4  10    2.71    1.17
 -10   4  10    2.85    0.68
 -10   4  10    2.35    0.77
  -9  -4  10    0.67    1.08
  -9  -4  10   -0.37    1.38
  -9   4  10   -0.22    0.57
  -9   4  10    0.38    0.62
  -9   4  10   -0.59    1.17
  -8  -4  10    0.69    1.55
  -8  -4  10   -0.90    0.79
  -8  -4  10   -0.57    1.08
  -8   4  10   -0.28    0.63
  -8   4  10    1.54    1.10
  -8   4  10    0.63    1.27
  -8   4  10    0.80    0.67
   7  -4 -10    0.30    1.12
  -7  -4  10    1.68    1.31
  -7  -4  10    1.09    0.90
  -7  -4  10    1.30    0.98
  -7  -4  10   -0.02    1.56
   7   4 -10    5.08    3.45
  -7   4  10    0.06    1.04
  -7   4  10    0.00    1.16
  -7   4  10    0.83    0.69
  -7   4  10    1.28    0.72
  -6  -4  10    9.71    2.89
  -6  -4  10   16.81    2.15
   6  -4 -10   17.35    2.24
  -6  -4  10   18.70    2.34
  -6  -4  10   19.50    2.78
  -6   4  10   20.62    2.37
  -6   4  10   21.96    3.26
  -6   4  10   21.23    2.44
  -6   4  10   19.64    2.58
  -6   4  10   19.85    2.46
   6   4 -10   21.78    3.29
  -5  -4  10    4.84    2.26
   5  -4 -10    4.61    1.13
  -5  -4  10    8.41    1.35
  -5  -4  10    4.95    1.68
  -5  -4  10    3.44    1.83
  -5   4  10    6.01    1.76
   5   4 -10    7.46    1.71
  -5   4  10    6.22    1.17
  -5   4  10    8.88    1.59
  -5   4  10    5.54    1.18
  -4  -4  10    2.75    1.57
  -4  -4  10    4.03    1.17
  -4  -4  10    2.36    1.37
   4  -4 -10    3.98    1.07
  -4  -4  10   -4.48    4.68
  -4  -4  10    2.36    1.79
   4   4 -10    7.88    5.87
  -4   4  10    6.15    1.73
  -4   4  10    3.68    1.07
  -4   4  10    3.29    0.99
  -4   4  10    3.62    1.01
   4   4 -10    4.82    2.42
  -3  -4  10    3.72    1.56
   3  -4 -10    5.61    1.23
  -3  -4  10    4.04    1.76
  -3  -4  10    8.03    4.04
  -3  -4  10    5.59    1.44
  -3  -4  10    7.81    1.84
   3   4 -10    5.53    1.72
   3   4 -10    3.92    4.59
  -3   4  10    5.76    1.11
  -3   4  10    7.91    1.86
  -2  -4  10    2.48    3.28
   2  -4 -10    4.83    1.55
  -2  -4  10    0.28    2.45
  -2  -4  10    3.35    1.98
  -2   4  10    4.57    1.19
   2   4 -10    6.99    1.88
   2   4 -10    5.90    3.96
  -2   4  10    2.47    1.03
  -2   4  10    6.06    1.59
   1  -4 -10   30.30    6.23
  -1  -4  10   43.23    5.24
   1  -4 -10   47.22    4.57
  -1   4  10   61.18    6.54
   1   4 -10   61.83    6.84
   1   4 -10   65.98    8.16
  -1   4  10   66.01    8.16
   0  -4 -10    6.55    3.59
   0  -4  10   11.06    2.77
   0  -4  10    6.59    2.80
   0  -4 -10   11.79    1.97
   0   4 -10   15.51    4.30
   0   4 -10    6.73    3.62
   0   4  10   16.14    2.26
   0   4  10    8.94    4.01
   0   4 -10   15.20    3.45
  -1  -4 -10    1.14    3.03
   1  -4  10    4.98    2.30
  -1  -4 -10    1.51    1.41
   1   4  10    0.21    2.16
  -1   4 -10    5.21    3.63
   2  -4  10    0.93    2.30
  -2  -4 -10    4.97    1.66
   2   4  10   -2.53    1.50
  -2   4 -10    2.61    3.83
  -2   4 -10   -1.01    2.50
  -3  -4 -10    9.66    2.12
  -3   4 -10   13.07    2.80
  -3   4 -10    1.57    4.23
   3   4  10    6.68    2.20
  -3   4 -10   10.24    2.41
  -4   4 -10   14.83    6.73
  -4   4 -10    5.12    2.09
  -4   4 -10    3.23    1.95
  -5   4 -10    9.47    2.18
  -5   4 -10    6.81    2.02
  -6   4 -10   10.19    2.15
  -6   4 -10   12.10    2.06
  -7   4 -10    1.31    0.82
  -7   4 -10    2.50    1.35
  -7   4 -10    0.27    0.87
  -7   4 -10    1.31    0.98
  -8   4 -10    0.67    1.00
  -8   4 -10    1.91    0.65
 -10  -5  10   -0.64    0.72
 -10   5  10    0.22    0.61
 -10   5  10    0.20    0.39
  -9  -5  10    0.69    1.22
  -9  -5  10    0.43    0.81
  -9   5  10    0.23    0.53
  -9   5  10    0.20    0.77
  -8  -5  10    1.87    1.06
  -8  -5  10    0.84    1.42
  -8   5  10    1.97    1.08
  -8   5  10    4.07    0.83
  -8   5  10    3.92    0.80
  -7  -5  10   -1.08    1.40
  -7  -5  10    0.55    1.08
  -7   5  10   -0.59    1.10
  -7   5  10    1.01    1.10
  -7   5  10    0.51    0.55
  -7   5  10   -0.14    0.51
  -6  -5  10    2.10    1.33
  -6  -5  10    0.28    1.36
  -6   5  10    6.60    2.10
  -6   5  10    3.62    0.91
  -6   5  10    5.01    0.96
  -6   5  10    5.68    1.18
  -5  -5  10    0.62    1.73
  -5  -5  10    0.23    1.31
  -5   5  10    0.58    0.68
  -5   5  10   -0.99    1.21
  -5   5  10    0.22    0.90
  -5   5  10   -1.15    0.83
  -4  -5  10    9.60    4.67
  -4  -5  10   10.14    2.38
  -4  -5  10   11.00    3.75
  -4   5  10   22.08    2.65
  -4   5  10   23.31    2.58
   4   5 -10   17.35    3.84
  -4   5  10   24.39    3.29
  -4   5  10   22.93    2.60
   3  -5 -10    0.94    2.35
  -3  -5  10    3.45    3.65
  -3  -5  10    1.39    1.67
  -3   5  10    1.58    0.87
   3   5 -10   -0.87    3.66
  -3   5  10    0.99    0.80
  -3   5  10    2.47    1.39
  -2  -5  10   -2.36    2.91
   2  -5 -10   -3.35    3.40
   2  -5 -10    6.89    2.13
  -2  -5  10    0.87    1.54
  -2   5  10    5.18    1.30
   2   5 -10    6.32    7.95
  -1  -5  10    5.66    2.89
   1  -5 -10   -0.77    3.14
  -1  -5  10    3.82    1.92
   1   5 -10    2.55    2.68
   1   5 -10   -4.42    6.75
   0  -5  10    5.78    2.73
   0  -5 -10   -1.53    2.79
   0   5  10    8.01    1.59
   0   5 -10    5.59    2.47
   1  -5  10    7.22    2.98
  -1  -5 -10    5.18    3.23
  -1  -5 -10    9.06    2.13
   1  -5  10    6.18    2.23
  -1   5 -10   13.59    6.89
  -1   5 -10   12.59    2.86
   1   5  10   12.43    2.02
   2  -5  10    0.16    1.71
   2  -5  10    1.73    2.09
  -2   5 -10    0.17    2.07
   2   5  10    1.80    1.45
   3  -5  10    2.47    2.13
   3  -5  10    3.47    1.93
   3   5  10    0.83    1.52
   4  -5  10    4.19    1.96
  -4   5 -10   13.99    2.47
   4   5  10   13.42    2.80
   5  -5  10    2.28    1.82
  -5   5 -10    1.50    1.78
  -5   5 -10    1.31    0.80
  -5   5 -10    2.93    1.32
   6  -5  10   -0.99    1.30
  -6   5 -10   -0.65    0.97
  -6   5 -10    0.01    1.51
  -7   5 -10    2.97    1.84
  -7   5 -10    1.35    0.62
  -7   5 -10    0.58    0.51
  -8   6  10   -0.41    0.62
  -8   6  10    1.42    0.50
  -7  -6  10    0.42    1.49
  -7   6  10    2.77    0.99
  -7   6  10    2.64    0.58
  -6  -6  10    3.10    1.72
  -6   6  10    6.14    0.98
  -6   6  10    6.46    1.36
  -5  -6  10    0.15    1.46
  -5   6  10    3.22    0.77
  -5   6  10    1.60    0.55
  -5   6  10    3.07    0.72
  -5   6  10    2.40    0.88
  -4  -6  10    0.21    1.83
  -4   6  10    1.54    0.78
  -4   6  10    0.23    0.63
  -4   6  10    0.61    0.60
  -3  -6  10    0.14    1.79
  -3  -6  10   -1.44    3.31
  -3   6  10    1.53    0.80
  -3   6  10    1.22    0.71
  -2  -6  10    0.59    1.77
  -2  -6  10    0.95    2.81
  -2   6  10    0.74    0.78
   2   6 -10    1.71    2.36
  -2   6  10    0.09    0.60
  -1  -6  10    4.41    3.08
  -1  -6  10    1.30    2.05
   1  -6 -10    7.76    3.60
   1  -6 -10    7.97    2.08
  -1   6  10    8.23    1.50
   1   6 -10    7.60    2.80
   0  -6  10   -0.95    2.28
   0  -6  10    2.10    2.35
   0   6 -10   -1.49    1.86
   0   6  10    0.21    0.89
   0   6  10   -0.08    0.60
   1  -6  10   -0.03    2.28
   1   6  10    2.12    0.87
  -1   6 -10    4.16    1.80
   1   6  10    4.77    1.26
  -1   6 -10    2.26    1.21
   2  -6  10    2.96    1.93
   2   6  10    1.50    1.11
  -2   6 -10    2.51    1.05
  -2   6 -10   -0.03    1.38
   3  -6  10    0.17    1.66
  -3   6 -10    1.37    0.85
  -3   6 -10    0.57    1.66
   3   6  10    0.70    1.29
   4  -6  10    4.92    2.00
  -4   6 -10    1.65    1.00
  -4   6 -10    2.03    0.71
   4   6  10    4.21    1.36
  -5   6 -10    2.10    0.81
  -5   6 -10    4.27    0.77
  -5   6 -10    3.65    0.70
  -4   7  10    0.91    0.37
  -3   7  10    0.80    0.43
  -3   7  10    0.05    0.70
   2   7 -10    2.07    2.41
  -2   7  10    0.46    0.47
   1   7 -10    2.41    1.50
  -1   7  10    2.47    0.70
   0   7 -10    2.88    1.27
  -1   7 -10    1.09    1.04
   1   7  10    3.86    0.84
 -12   0  11    9.59    1.39
 -12   0  11    7.27    1.33
 -12   0  11    8.05    1.76
 -11   0  11    2.40    1.47
 -11   0  11    1.31    0.98
 -11   0  11   -0.61    0.80
 -11   0  11    0.66    0.76
 -10   0  11    0.68    0.88
 -10   0  11    1.47    0.87
 -10   0  11    0.01    1.02
 -10   0  11   -0.33    1.20
  -9   0  11   11.36    1.80
  -9   0  11   16.24    2.58
  -9   0  11   11.07    1.62
  -9   0  11   10.75    2.44
   9   0 -11   12.30    1.54
  -9   0  11   13.14    1.78
  -8   0  11   10.38    2.08
  -8   0  11   14.15    2.29
   8   0 -11   11.60    1.49
  -8   0  11    8.75    1.65
  -8   0  11    7.67    1.42
  -8   0  11    9.84    1.49
  -7   0  11    0.07    0.66
  -7   0  11    0.79    1.28
  -7   0  11    1.07    1.73
  -7   0  11    1.05    0.69
   7   0 -11    1.07    0.58
  -7   0  11    2.45    0.88
  -7   0  11    0.43    2.46
  -6   0  11   20.48    2.30
   6   0 -11   20.18    2.22
  -6   0  11   24.49    3.88
  -6   0  11   19.66    2.28
  -6   0  11   18.30    2.40
  -5   0  11   46.16    5.21
  -5   0  11   40.68    4.55
   5   0 -11   45.41    4.54
  -5   0  11   44.57    4.53
  -5   0  11   46.88    4.56
   4   0 -11    0.45    0.52
  -4   0  11    1.39    1.24
   3   0 -11    2.78    0.72
   2   0 -11   17.00    2.11
   2   0 -11   23.19    2.87
   1   0 -11   58.60    5.71
   1   0 -11   55.49    6.00
   0   0 -11   72.50    7.93
   0   0 -11   83.77    7.73
  -1   0 -11    6.15    1.08
  -1   0 -11    7.06    1.48
  -2   0 -11   29.96    3.30
  -2   0 -11   31.96    3.56
  -3   0 -11    2.59    1.11
  -4   0 -11   19.49    2.75
  -5   0 -11    1.72    1.17
  -6   0 -11    3.32    1.35
  -7   0 -11    6.63    1.74
  -9   0 -11    0.59    0.99
 -10   0 -11    2.00    0.87
 -13  -1  11    1.95    0.99
 -12  -1  11    1.76    1.16
 -12  -1  11    1.37    0.91
 -12  -1  11    1.15    0.71
 -12   1  11    0.27    1.09
 -12   1  11   -0.21    0.76
 -12   1  11    1.68    0.95
 -12   1  11   -0.14    0.85
 -11  -1  11   -0.58    0.91
 -11  -1  11    0.24    0.77
 -11  -1  11    1.67    0.92
 -11   1  11    2.60    0.82
 -11   1  11    1.01    1.24
 -11   1  11    0.78    1.04
 -11   1  11    0.20    0.71
 -10  -1  11    5.58    1.77
 -10  -1  11    4.25    3.34
 -10  -1  11    3.52    0.97
 -10  -1  11    3.05    1.07
 -10  -1  11    3.01    1.48
  10   1 -11    3.18    1.03
 -10   1  11    3.30    1.26
 -10   1  11    2.65    0.80
 -10   1  11    3.61    1.47
 -10   1  11    3.32    0.98
 -10   1  11    2.88    1.93
  -9  -1  11    1.23    0.88
   9  -1 -11    1.19    0.71
  -9  -1  11    1.58    1.27
  -9  -1  11    1.72    1.03
  -9  -1  11    0.61    0.79
  -9  -1  11   -0.52    2.19
   9   1 -11    0.33    0.73
  -9   1  11    1.00    0.75
  -9   1  11    1.42    1.43
  -9   1  11    3.68    1.42
  -9   1  11    2.84    0.86
  -9   1  11    0.83    1.19
   8  -1 -11    2.19    0.64
  -8  -1  11    2.00    0.95
  -8  -1  11    1.98    1.09
  -8  -1  11    3.80    1.95
  -8   1  11    4.09    1.66
  -8   1  11    1.37    1.23
  -8   1  11    2.36    0.88
   8   1 -11    2.62    0.80
  -8   1  11    3.37    0.89
  -7  -1  11   17.36    2.69
  -7  -1  11   24.20    4.07
  -7  -1  11   16.23    2.31
  -7  -1  11   18.99    2.17
  -7  -1  11   16.34    2.19
   7  -1 -11   18.76    2.01
  -7   1  11   23.04    3.02
   7   1 -11   19.26    2.50
  -7   1  11   22.14    2.96
  -7   1  11   26.80    3.19
  -7   1  11   22.70    2.56
  -7   1  11   24.58    2.53
  -6  -1  11    0.55    1.56
   6  -1 -11    1.39    0.52
  -6  -1  11    1.30    0.82
  -6  -1  11    1.49    0.91
  -6  -1  11    0.81    0.75
  -6  -1  11    2.46    1.22
  -6   1  11    2.49    0.71
   6   1 -11    2.79    0.77
  -6   1  11    3.71    1.35
  -6   1  11    1.80    0.77
  -6   1  11    3.14    0.92
  -6   1  11    0.58    0.65
  -6   1  11    3.10    1.45
  -5  -1  11   23.28    3.21
  -5  -1  11   26.81    2.95
  -5  -1  11   27.48    2.86
   5  -1 -11   30.30    2.82
  -5  -1  11   24.98    3.01
  -5  -1  11   29.14    3.65
  -5  -1  11   24.16    2.96
   5   1 -11   26.81    3.14
  -5   1  11   28.25    3.08
  -5   1  11   31.68    3.13
  -5   1  11   32.18    3.55
  -5   1  11   29.31    3.20
  -5   1  11   30.12    3.17
  -4  -1  11    0.71    1.38
   4  -1 -11    0.56    0.43
   4   1 -11    1.05    1.69
   4   1 -11    1.29    0.69
   3  -1 -11   16.03    1.81
   3   1 -11   19.56    2.69
   3   1 -11   16.02    2.00
   2  -1 -11   60.22    5.97
   2   1 -11   55.11    6.39
   2   1 -11   65.51    6.10
   1  -1 -11    4.75    0.84
   1   1 -11    9.55    1.70
   1   1 -11    7.65    1.32
   0  -1 -11   72.99    8.21
   0  -1 -11   89.42    8.02
   0   1 -11   89.44    8.44
   0   1  11   72.05    8.71
   0   1 -11   87.66    8.25
  -1  -1 -11    7.35    1.57
  -1  -1 -11    6.49    1.10
  -1   1 -11   14.43    2.07
   1   1  11    7.67    2.44
  -1   1 -11   11.14    2.08
  -1   1 -11   11.30    1.58
  -2  -1 -11   50.65    5.05
  -2  -1 -11   48.41    5.30
  -2   1 -11   44.98    5.00
  -2   1 -11   52.33    5.57
  -3  -1 -11    3.14    1.16
  -3   1 -11    2.57    3.72
  -3   1 -11    4.93    1.44
  -4  -1 -11   12.24    2.13
  -4   1 -11   12.22    2.07
  -4   1 -11   14.00    3.55
  -5  -1 -11   21.13    2.84
  -5   1 -11   23.19    4.73
  -5   1 -11   19.87    2.80
  -6   1 -11    9.51    4.87
   6   1  11    2.62    3.34
  -6   1 -11    1.47    1.98
  -7  -1 -11   14.28    2.26
   7   1  11    3.16    5.50
  -8   1 -11    3.18    1.21
  -8   1 -11   -0.63    1.14
  -9  -1 -11    5.97    1.27
  -9   1 -11    5.83    1.37
 -10  -1 -11    2.01    1.42
 -10   1 -11    1.71    0.83
 -13  -2  11    1.38    0.83
 -13   2  11    1.47    0.59
 -12  -2  11   -0.71    1.10
 -12  -2  11   -0.41    0.70
 -12   2  11   -0.30    0.86
 -12   2  11    0.65    0.63
 -11  -2  11    4.48    0.96
 -11  -2  11    0.25    2.66
 -11  -2  11    3.52    0.90
 -11  -2  11    2.51    1.32
 -11   2  11    5.12    1.06
 -11   2  11    3.22    1.59
 -11   2  11    6.97    1.08
 -11   2  11    5.85    1.49
 -10  -2  11    1.61    2.22
 -10  -2  11    1.23    1.24
 -10  -2  11    0.34    0.84
 -10  -2  11    1.15    0.83
 -10   2  11   -3.07    1.63
 -10   2  11    0.35    0.61
 -10   2  11    1.26    0.76
 -10   2  11    1.41    1.29
  -9  -2  11    8.29    2.99
  -9  -2  11    9.94    1.98
  -9  -2  11   10.11    1.60
   9  -2 -11   12.34    1.52
  -9  -2  11    6.90    1.41
  -9   2  11    9.55    1.55
  -9   2  11   13.36    1.94
  -9   2  11   10.78    1.62
  -9   2  11   13.78    2.38
   9   2 -11   13.62    1.83
  -8  -2  11    1.57    0.94
  -8  -2  11   -1.04    1.77
  -8  -2  11    0.23    0.80
   8  -2 -11    0.02    0.65
  -8  -2  11    0.33    1.13
  -8   2  11    0.62    0.67
  -8   2  11    2.55    1.44
   8   2 -11    1.11    0.87
  -8   2  11   -0.37    1.16
  -8   2  11    0.13    0.64
  -7  -2  11   13.88    1.77
   7  -2 -11   11.76    1.52
  -7  -2  11    9.93    2.86
  -7  -2  11   12.77    1.80
  -7  -2  11   12.42    2.13
  -7   2  11    9.37    2.51
  -7   2  11   13.49    1.64
  -7   2  11    9.96    1.68
  -7   2  11   11.66    1.78
   7   2 -11   15.70    1.92
  -6  -2  11   18.46    2.56
   6  -2 -11   12.82    1.77
  -6  -2  11   14.78    3.09
  -6  -2  11   16.01    1.99
  -6  -2  11   18.88    2.22
   6   2 -11   18.29    2.18
  -6   2  11   16.20    1.94
  -6   2  11   16.60    2.56
  -6   2  11   13.07    2.54
  -6   2  11   16.90    2.10
  -6   2  11   14.67    1.87
  -6   2  11   17.62    1.98
  -5  -2  11   20.91    2.41
  -5  -2  11   21.36    3.20
  -5  -2  11   20.93    2.60
  -5  -2  11   19.99    2.87
   5  -2 -11   21.34    2.30
  -5   2  11   21.37    2.90
   5   2 -11   23.61    2.66
  -5   2  11   23.83    2.46
  -5   2  11   21.41    2.48
  -5   2  11   21.86    2.52
   4  -2 -11    9.71    1.55
  -4  -2  11   13.62    1.77
  -4  -2  11   16.02    1.96
  -4  -2  11   15.95    2.85
  -4  -2  11   15.57    2.19
   4   2 -11   18.03    2.16
  -4   2  11   21.27    3.67
  -4   2  11   14.58    2.00
  -4   2  11   17.87    2.19
  -3  -2  11   20.75    2.75
  -3  -2  11   20.40    2.33
   3  -2 -11   18.82    2.19
  -3  -2  11   19.75    2.60
   3   2 -11   25.17    3.12
  -3   2  11   21.28    2.42
  -3   2  11   19.09    2.69
  -3   2  11   20.82    2.51
   3   2 -11   23.02    2.57
   2  -2 -11   49.48    5.08
  -2  -2  11   51.35    5.37
  -2   2  11   50.98    5.22
   2   2 -11   53.60    5.24
   2   2 -11   46.18    5.37
  -2   2  11   51.26    5.35
   1  -2 -11   41.52    4.24
  -1   2  11   38.85    5.19
   1   2 -11   49.77    5.05
   1   2 -11   55.24    5.15
   0  -2 -11    4.03    0.90
   0   2 -11    6.73    1.30
   0   2 -11    7.81    1.54
  -1  -2 -11   27.93    3.08
  -1  -2 -11   28.69    3.65
   1   2  11   33.50    4.70
  -1   2 -11   36.30    4.34
  -1   2 -11   31.81    3.82
  -1   2 -11   31.71    3.59
   1   2  11   29.79    4.55
   2  -2  11    6.48    4.68
  -2  -2 -11    5.09    1.44
  -2  -2 -11    5.90    1.95
  -2   2 -11    3.40    2.76
   2   2  11    8.27    2.02
   2   2  11    2.33    2.54
  -3  -2 -11   57.86    6.09
  -3   2 -11   61.28    7.25
   3   2  11   49.93    7.44
  -3   2 -11   71.95    6.60
  -4  -2 -11   15.21    2.28
  -4   2 -11   12.07    3.45
   4   2  11    7.17    3.63
  -5  -2 -11    6.25    1.90
  -5   2 -11    2.40    1.26
   5   2  11    5.12    3.40
  -5   2 -11   -5.24    3.82
  -6  -2 -11   19.42    2.66
   6   2  11   17.17    7.59
  -6   2 -11   25.41    7.48
  -6   2 -11   16.07    2.50
  -7  -2 -11    2.87    2.07
  -7   2 -11    4.29    1.62
  -8  -2 -11    2.11    1.59
  -8   2 -11    1.59    0.96
  -8   2 -11    0.48    1.38
  -8   2 -11    3.07    0.99
  -9   2 -11    1.37    0.84
  -9   2 -11    0.60    1.02
 -10   2 -11    0.82    0.76
 -12  -3  11   -0.37    0.67
 -12   3  11    0.63    0.72
 -12   3  11    0.40    0.44
 -11  -3  11    0.63    0.95
 -11  -3  11   -0.27    2.11
 -11  -3  11    2.46    0.83
 -11   3  11    3.36    0.84
 -11   3  11    5.62    0.98
 -11   3  11    2.75    1.05
 -10  -3  11    0.25    0.71
 -10  -3  11    0.68    0.82
 -10  -3  11    0.42    1.98
 -10  -3  11    0.65    1.20
 -10   3  11   -0.80    1.07
 -10   3  11    0.01    0.61
 -10   3  11    0.53    0.63
 -10   3  11   -3.29    1.28
  -9  -3  11    1.85    2.08
  -9  -3  11    1.10    0.89
  -9  -3  11    1.29    1.08
  -9  -3  11    0.50    0.74
  -9   3  11    2.49    1.25
  -9   3  11    1.04    0.72
  -9   3  11    2.56    0.84
  -9   3  11    2.08    2.00
  -8  -3  11    3.82    1.07
  -8  -3  11    4.56    1.53
  -8  -3  11    0.64    1.88
  -8  -3  11    7.21    1.22
   8  -3 -11    4.80    1.18
  -8   3  11    5.43    1.09
  -8   3  11    4.39    0.97
  -8   3  11    7.15    1.84
   8   3 -11    4.88    1.57
  -8   3  11    6.91    1.33
  -7  -3  11   22.97    2.68
  -7  -3  11   19.61    3.04
   7  -3 -11   23.51    2.52
  -7  -3  11   18.70    2.52
  -7   3  11   26.85    3.16
  -7   3  11   28.53    3.01
  -7   3  11   26.17    3.46
  -7   3  11   26.85    3.12
   7   3 -11   29.70    3.39
  -6  -3  11    6.44    2.37
   6  -3 -11    9.37    1.45
  -6  -3  11   13.17    1.80
  -6  -3  11   11.22    2.05
  -6  -3  11    6.82    1.42
  -6   3  11    9.39    1.66
  -6   3  11   12.96    1.71
  -6   3  11   12.69    1.72
  -6   3  11   11.54    1.61
   6   3 -11   15.96    2.33
  -6   3  11   15.44    2.47
  -5  -3  11    4.34    1.42
  -5  -3  11    3.96    2.00
   5  -3 -11    4.61    0.96
  -5  -3  11    3.31    1.04
  -5  -3  11    3.02    1.10
  -5   3  11    5.08    1.04
   5   3 -11    4.11    1.38
  -5   3  11    4.49    1.37
  -5   3  11    4.29    1.50
  -5   3  11    4.64    0.99
  -4  -3  11    7.59    1.41
  -4  -3  11    5.38    1.11
  -4  -3  11    5.26    1.42
   4  -3 -11    4.72    0.98
  -4  -3  11    6.05    2.14
  -4   3  11    9.47    1.82
  -4   3  11    6.34    1.19
   4   3 -11    4.98    1.41
  -4   3  11    7.96    1.29
  -4   3  11    8.25    1.28
  -3  -3  11    8.87    1.79
  -3  -3  11    8.30    1.89
   3  -3 -11    9.70    1.51
  -3  -3  11   10.95    2.56
  -3  -3  11   12.71    1.67
  -3   3  11   15.06    2.26
  -3   3  11   14.51    1.72
   3   3 -11   10.24    1.86
  -3   3  11    9.81    1.57
  -3   3  11   11.30    1.70
  -2  -3  11    8.66    2.28
  -2  -3  11    4.36    1.92
  -2  -3  11    8.53    1.77
   2  -3 -11    4.75    1.12
  -2  -3  11    7.74    1.29
  -2   3  11    8.91    1.22
  -2   3  11    4.38    1.28
   2   3 -11    8.85    2.86
   2   3 -11    9.43    1.62
  -2   3  11    7.70    1.65
  -2   3  11    8.95    1.45
  -1  -3  11   22.68    3.28
  -1  -3  11   39.41    5.08
  -1  -3  11   22.16    2.71
   1  -3 -11   19.80    2.63
  -1  -3  11   27.71    3.42
   1   3 -11   27.17    3.14
  -1   3  11   23.50    3.03
  -1   3  11   25.67    2.79
   1   3 -11   21.25    3.14
   1   3 -11   31.87    4.28
   0  -3  11    2.78    1.87
   0  -3 -11    5.25    1.19
   0  -3  11    1.71    2.81
   0   3 -11    4.02    1.43
   0   3 -11    5.28    1.74
   0   3  11    7.47    1.56
   0   3 -11    5.66    2.65
   0   3  11    7.32    1.40
  -1  -3 -11   12.31    2.10
  -1  -3 -11   19.78    2.62
   1  -3  11    8.67    2.34
  -1   3 -11   21.92    2.86
  -1   3 -11   21.90    3.88
   1   3  11   18.38    2.92
   2  -3  11   37.24    4.79
  -2  -3 -11   26.81    3.60
   2   3  11   34.23    4.89
  -2   3 -11   44.10    6.11
  -2   3 -11   47.17    4.73
  -3  -3 -11    1.88    1.28
   3   3  11    4.33    2.15
  -3   3 -11    4.29    1.36
  -3   3 -11    4.53    4.14
  -4  -3 -11   14.72    2.32
  -4   3 -11   14.20    4.82
   4   3  11   23.42    4.91
  -4   3 -11   12.12    2.15
  -5  -3 -11    0.89    1.54
  -5   3 -11    2.75    1.34
  -5   3 -11   -3.11    5.88
   5   3  11   -6.45    4.78
  -5   3 -11    5.81    1.80
  -6   3 -11   15.93    2.64
  -6   3 -11   17.02    2.62
  -7   3 -11    0.53    1.21
  -7   3 -11    0.47    1.45
  -8   3 -11    1.49    0.70
  -8   3 -11   -0.07    0.69
  -8   3 -11    0.59    1.46
  -9   3 -11   -0.33    0.56
  -9   3 -11   -0.42    0.72
 -11  -4  11    1.65    0.92
 -11   4  11    2.34    0.62
 -11   4  11    1.80    0.72
 -10  -4  11    1.73    1.03
 -10  -4  11    0.35    1.45
 -10   4  11    0.65    0.94
 -10   4  11    1.56    0.68
  -9  -4  11    1.00    1.40
  -9  -4  11    0.49    1.09
  -9   4  11    0.54    1.08
  -9   4  11    0.74    1.57
  -9   4  11    0.21    0.58
  -9   4  11    0.04    0.50
  -8  -4  11    2.97    1.47
  -8  -4  11    2.65    1.73
  -8  -4  11    1.33    1.76
  -8   4  11    3.08    2.12
  -8   4  11    1.77    0.87
  -8   4  11    1.29    1.09
  -8   4  11    3.74    1.23
  -7  -4  11    2.56    1.89
  -7  -4  11    4.60    1.20
  -7  -4  11    3.96    1.51
  -7  -4  11    5.52    1.15
   7  -4 -11    3.81    1.42
   7   4 -11    4.72    1.96
  -7   4  11    5.52    1.11
  -7   4  11    5.22    1.58
  -7   4  11    4.68    1.03
  -7   4  11    5.89    1.85
   6  -4 -11   17.59    2.15
  -6  -4  11   12.82    1.91
  -6  -4  11    9.37    2.07
  -6  -4  11   16.47    2.01
  -6   4  11   20.27    2.17
  -6   4  11   19.43    2.26
  -6   4  11   15.55    2.31
   6   4 -11   22.12    4.00
  -6   4  11   15.84    2.73
  -6   4  11   20.15    2.29
  -5  -4  11   -1.19    1.10
  -5  -4  11    1.09    1.32
  -5  -4  11   -0.22    0.92
  -5  -4  11    0.95    0.95
   5  -4 -11    2.32    1.02
  -5   4  11    0.86    1.39
   5   4 -11   -0.38    1.38
  -5   4  11    0.05    0.64
  -5   4  11    1.72    0.78
  -5   4  11    0.18    0.71
  -4  -4  11    7.37    1.54
  -4  -4  11    8.23    1.97
   4  -4 -11   10.64    1.68
  -4  -4  11    9.28    1.48
  -4  -4  11    5.35    2.29
   4   4 -11   11.73    2.30
  -4   4  11   10.36    1.95
  -4   4  11    9.90    1.96
  -4   4  11   11.70    1.69
  -4   4  11    9.69    1.53
   3  -4 -11   12.66    1.85
  -3  -4  11    6.97    2.34
  -3  -4  11    9.83    1.90
  -3   4  11   16.67    1.92
  -3   4  11   13.25    2.18
   3   4 -11    8.10    2.36
  -3   4  11   14.13    2.26
  -2  -4  11    3.36    1.94
  -2  -4  11   10.39    4.12
   2  -4 -11    4.92    1.67
  -2   4  11    5.91    1.55
   2   4 -11    1.08    1.59
  -2   4  11    3.39    1.25
   1  -4 -11   -0.18    1.24
  -1  -4  11   -0.72    1.47
  -1  -4  11    2.91    3.09
   1   4 -11   -3.16    3.56
  -1   4  11    1.40    1.06
   1   4 -11    1.80    2.39
   1   4 -11    1.80    5.94
   0  -4  11   18.97    3.64
   0  -4 -11   22.38    2.98
   0  -4  11   16.56    3.71
   0   4  11   29.05    3.24
   0   4 -11   28.54    5.64
   0   4 -11   14.70    4.87
   1  -4  11    4.96    3.03
  -1  -4 -11    0.28    2.12
  -1   4 -11    1.30    4.75
   1   4  11    7.76    1.84
  -1   4 -11    1.85    3.41
   1   4  11    3.44    1.17
  -2  -4 -11    2.17    1.55
   2  -4  11    3.48    2.66
   2   4  11    2.22    1.50
  -2   4 -11    1.80    2.01
  -2   4 -11   -1.63    2.14
  -2   4 -11   -3.95    5.18
  -3  -4 -11   11.24    2.00
   3  -4  11    7.27    2.70
  -3   4 -11   -1.15    8.11
  -3   4 -11   10.78    2.67
   3   4  11   14.11    2.34
  -3   4 -11    6.37    2.28
  -4   4 -11    3.33    1.80
   4   4  11    0.21    2.53
  -4   4 -11   -1.78    1.95
  -5   4 -11    1.62    1.64
  -5   4 -11    1.63    1.62
  -6   4 -11    2.91    1.48
  -6   4 -11    2.55    1.38
  -7   4 -11   -0.01    1.10
  -7   4 -11    1.16    0.72
  -7   4 -11    0.50    1.07
  -8   4 -11    3.24    0.69
  -8   4 -11    2.02    0.89
 -10  -5  11    0.35    0.73
 -10   5  11    0.49    0.38
 -10   5  11   -0.29    0.57
  -9  -5  11    0.75    0.80
  -9  -5  11   -0.26    1.60
  -9   5  11    1.64    0.76
  -9   5  11    1.12    0.63
  -8  -5  11    0.50    0.95
  -8  -5  11    1.17    1.45
  -8   5  11    0.45    0.49
  -8   5  11    0.72    1.00
  -8   5  11    0.62    0.53
  -7  -5  11    0.09    1.32
  -7  -5  11   -0.21    0.99
  -7   5  11   -0.02    0.48
  -7   5  11    1.05    1.04
  -7   5  11   -0.51    1.19
  -7   5  11    0.52    0.64
  -6  -5  11    0.42    1.27
  -6  -5  11    0.10    1.05
  -6   5  11    0.85    0.88
  -6   5  11   -0.23    1.18
  -6   5  11    1.20    0.62
  -6   5  11    0.50    0.63
  -6   5  11    0.90    0.56
  -5  -5  11    0.76    1.70
  -5  -5  11    3.95    1.40
  -5   5  11    6.04    1.07
  -5   5  11    5.57    1.01
  -5   5  11    5.74    1.20
  -5   5  11    5.88    2.02
  -4  -5  11    0.84    1.86
  -4  -5  11    0.45    1.33
  -4   5  11    0.25    0.90
  -4   5  11    0.12    0.78
  -4   5  11    0.05    0.88
  -4   5  11    0.19    1.16
  -3  -5  11    2.92    4.59
   3  -5 -11   14.91    2.88
  -3  -5  11    5.18    1.99
  -3   5  11   14.70    2.68
  -3   5  11   13.66    1.92
  -3   5  11   10.69    1.73
  -3   5  11   14.97    1.87
  -2  -5  11   -2.54    3.54
  -2  -5  11    2.36    2.18
  -2   5  11   11.68    1.61
  -2   5  11    9.59    1.72
  -1  -5  11    3.03    1.74
  -1  -5  11    1.24    3.19
   1   5 -11   -1.05    3.70
  -1   5  11    3.75    1.16
   0  -5  11    5.74    2.16
   0  -5 -11    8.68    1.85
   0  -5  11    6.36    2.98
   0   5 -11   12.74    3.41
   0   5  11   15.14    2.37
   0   5  11   11.53    1.86
   1  -5  11    5.74    2.81
   1  -5  11    3.36    1.72
  -1  -5 -11    4.47    1.78
   1   5  11    8.29    1.32
   1   5  11    6.69    1.60
  -1   5 -11    4.62    2.39
   2  -5  11    0.80    1.82
   2  -5  11    3.81    2.54
  -2   5 -11    2.06    2.14
   2   5  11    2.98    1.46
   3  -5  11    1.22    2.89
   3  -5  11    3.41    2.11
  -3   5 -11    5.56    2.14
   3   5  11    5.26    1.73
   4  -5  11   -1.05    1.67
  -4   5 -11    1.93    1.52
   4   5  11   -0.20    1.42
   5  -5  11   -1.13    1.66
  -5   5 -11    1.84    1.43
  -5   5 -11    0.35    0.70
   6  -5  11    3.89    1.74
  -6   5 -11    5.07    0.82
  -6   5 -11    2.14    0.65
  -6   5 -11    2.73    0.95
  -8   6  11    3.17    0.60
  -7   6  11    0.86    0.73
  -6  -6  11    0.49    1.69
  -6   6  11    1.35    1.05
  -5  -6  11   -0.42    1.43
  -5   6  11    1.25    0.74
  -5   6  11    1.03    0.70
  -5   6  11    0.46    0.62
  -4  -6  11    1.95    1.67
  -4   6  11    3.45    0.79
  -4   6  11    3.51    0.73
  -3  -6  11    0.71    1.58
  -3   6  11    1.37    0.57
  -3   6  11    1.56    0.70
  -2  -6  11    0.51    1.69
  -2  -6  11    3.96    4.12
  -2   6  11    6.20    1.01
   2   6 -11    6.30    2.76
  -2   6  11    3.89    1.04
  -1  -6  11    1.69    3.17
   1  -6 -11    3.30    2.27
  -1  -6  11   -0.41    1.86
  -1   6  11    3.39    0.77
   1   6 -11    1.36    2.12
  -1   6  11    3.36    1.01
   0  -6  11    1.21    2.45
   0  -6  11    4.10    2.85
   0   6  11    2.87    1.02
   0   6 -11    1.84    2.16
   0   6  11    2.67    0.99
   1  -6  11   -4.34    2.54
   1   6  11    0.09    1.09
   1   6  11    2.31    0.72
  -1   6 -11    2.66    1.02
  -1   6 -11   -1.29    1.98
   2  -6  11    1.34    2.20
  -2   6 -11    2.22    1.39
   2   6  11    1.19    1.07
  -2   6 -11    1.45    0.91
   3  -6  11   -0.01    1.98
  -3   6 -11    2.28    0.87
  -3   6 -11    3.70    1.20
  -4   6 -11    4.51    0.80
   4   6  11    3.87    1.30
  -4   6 -11    1.95    0.97
  -3   7  11    1.54    0.76
  -3   7  11    0.78    0.45
  -2   7  11    7.09    0.99
  -1   7  11    0.29    0.42
   1   7 -11    1.90    1.54
   0   7 -11    1.22    1.05
 -13   0  12    0.33    0.78
 -12   0  12    2.51    1.33
 -12   0  12    5.42    0.97
 -12   0  12    3.28    1.05
 -11   0  12    0.22    0.77
 -11   0  12    1.31    1.09
 -11   0  12   -0.72    0.76
 -11   0  12    0.57    0.97
 -10   0  12    1.22    1.32
 -10   0  12    0.55    0.84
 -10   0  12   -0.51    0.92
 -10   0  12    0.45    0.78
  -9   0  12    1.89    1.16
  -9   0  12    1.93    0.93
  -9   0  12    0.60    1.29
   9   0 -12    0.41    0.73
  -9   0  12    2.03    1.60
  -9   0  12    0.17    0.72
  -8   0  12   -0.06    0.95
  -8   0  12    1.39    0.77
  -8   0  12    0.81    1.21
  -8   0  12    0.65    0.81
  -8   0  12    0.01    1.50
  -7   0  12    3.33    1.54
  -7   0  12    2.76    0.86
  -7   0  12    1.41    0.93
   7   0 -12    2.17    0.68
  -7   0  12    1.48    3.02
  -7   0  12    2.66    0.88
  -7   0  12    1.52    1.20
  -6   0  12    8.82    1.47
  -6   0  12   11.26    1.52
  -6   0  12   10.63    1.56
   6   0 -12   11.16    1.47
  -6   0  12    9.13    1.47
  -6   0  12   13.99    2.19
  -6   0  12   13.84    2.13
  -6   0  12   12.53    2.79
  -5   0  12   -0.41    1.77
  -5   0  12    1.03    0.73
  -5   0  12   -0.79    0.96
   5   0 -12    0.61    0.58
  -5   0  12    0.81    1.58
  -5   0  12   -0.52    0.97
  -5   0  12    0.77    0.79
  -4   0  12   37.65    4.34
  -4   0  12   39.43    4.31
  -4   0  12   44.39    4.93
   4   0 -12   43.78    4.30
  -4   0  12   43.40    4.33
  -4   0  12   42.80    4.25
   3   0 -12    0.10    0.57
   3   0 -12   -0.27    1.33
   2   0 -12    3.34    0.88
   2   0 -12    3.06    1.36
   1   0 -12   24.97    3.18
   1   0 -12   26.23    2.83
   0   0 -12   15.61    2.27
   0   0 -12   11.10    1.60
  -1   0 -12   33.76    3.47
  -1   0 -12   30.84    3.83
  -2   0 -12    4.71    1.30
  -2   0 -12    2.79    1.11
  -3   0 -12   10.84    2.00
  -4   0 -12    1.21    1.12
  -5   0 -12   53.97    5.82
  -6   0 -12   44.02    4.91
  -7   0 -12    2.32    1.42
  -8   0 -12    3.08    1.24
  -9   0 -12   -0.85    0.83
 -10   0 -12    0.76    0.70
 -13  -1  12    1.27    0.91
 -12  -1  12    0.14    0.97
 -12  -1  12    0.30    0.76
 -12   1  12    0.87    0.79
 -12   1  12    1.08    0.69
 -11  -1  12    5.64    1.14
 -11  -1  12    3.97    0.99
 -11  -1  12    6.17    1.59
 -11   1  12    5.62    1.23
 -11   1  12    6.09    1.07
 -11   1  12    6.22    1.46
 -11   1  12    5.65    1.05
 -10  -1  12    4.90    1.31
 -10  -1  12    3.44    1.66
 -10  -1  12    3.84    0.95
 -10  -1  12    2.68    1.20
 -10   1  12    4.24    2.04
 -10   1  12    4.43    1.51
 -10   1  12    3.37    1.38
 -10   1  12    2.53    0.97
 -10   1  12    2.81    1.23
   9  -1 -12    8.67    1.22
  -9  -1  12    4.56    2.69
  -9  -1  12    8.20    1.56
  -9  -1  12    6.66    1.39
  -9  -1  12    8.58    1.84
  -9  -1  12    6.41    1.27
  -9   1  12   10.29    1.70
   9   1 -12    7.61    1.38
  -9   1  12   12.29    2.07
  -9   1  12    8.79    1.54
  -9   1  12   10.10    1.48
  -9   1  12    7.14    1.96
   8  -1 -12   14.51    1.63
  -8  -1  12   12.50    2.04
  -8  -1  12   11.01    1.78
  -8  -1  12   14.50    2.63
  -8  -1  12   12.27    2.01
  -8   1  12   15.24    2.07
  -8   1  12   18.18    2.15
  -8   1  12   11.53    2.26
  -8   1  12   16.37    2.08
  -8   1  12   11.05    2.16
   8   1 -12   12.37    1.80
  -7  -1  12    2.44    0.94
  -7  -1  12    2.43    1.23
  -7  -1  12    1.92    0.94
   7  -1 -12    4.91    1.09
  -7  -1  12    2.20    2.11
  -7  -1  12    3.38    0.93
  -7   1  12    3.13    1.39
  -7   1  12    5.28    1.10
  -7   1  12    8.62    1.86
  -7   1  12    5.65    0.99
  -7   1  12    4.07    1.19
  -6  -1  12    1.49    1.77
  -6  -1  12    0.79    0.76
  -6  -1  12    2.00    1.30
  -6  -1  12    2.09    1.06
   6  -1 -12    2.02    0.59
  -6  -1  12    1.92    0.88
  -6   1  12    2.27    0.82
   6   1 -12    2.24    0.82
  -6   1  12    2.18    0.80
  -6   1  12    1.72    1.21
  -6   1  12    2.74    0.95
  -6   1  12    2.66    1.47
  -6   1  12    3.38    0.83
   5  -1 -12   15.53    1.89
  -5  -1  12   16.89    2.50
  -5  -1  12   15.39    2.03
  -5  -1  12   17.37    3.08
  -5  -1  12   17.92    2.21
  -5  -1  12   16.20    2.06
  -5  -1  12   17.43    2.18
   5   1 -12   14.95    2.77
  -5   1  12   14.08    1.87
  -5   1  12   17.31    1.99
   5   1 -12   16.97    2.01
  -5   1  12   14.37    1.96
  -5   1  12   16.41    2.05
  -5   1  12   23.50    2.83
  -4  -1  12    6.19    1.33
  -4  -1  12    7.07    2.07
  -4  -1  12    7.81    1.28
   4  -1 -12    5.82    0.97
  -4  -1  12    6.80    1.20
  -4  -1  12    7.88    1.23
  -4   1  12    7.68    1.64
   4   1 -12    6.41    1.13
  -4   1  12    6.64    1.18
  -4   1  12    5.74    1.02
  -4   1  12    6.69    1.16
   4   1 -12    4.59    1.84
  -4   1  12    6.92    1.11
  -3  -1  12   24.73    3.03
  -3  -1  12   26.63    2.97
   3  -1 -12   28.22    2.85
   3   1 -12   27.42    2.95
   3   1 -12   27.63    3.48
  -3   1  12   25.25    2.94
   2  -1 -12   12.11    1.58
  -2  -1  12   11.91    2.44
  -2   1  12   16.02    2.34
   2   1 -12   19.36    2.51
   2   1 -12   15.83    2.05
   1  -1 -12   17.73    2.64
   1  -1 -12   19.24    2.14
   1   1 -12   18.07    2.48
   1   1 -12   17.52    2.16
   0  -1 -12    1.71    0.71
   0  -1 -12    1.56    1.11
   0   1 -12   -0.18    0.70
   0   1 -12    0.07    1.01
  -1  -1 -12    4.56    1.30
  -1  -1 -12    2.02    0.84
  -1   1 -12    3.24    0.98
  -1   1 -12    4.20    1.31
   1   1  12    0.52    2.21
   1   1  12    1.43    2.28
  -2  -1 -12   21.80    3.24
   2  -1  12   11.71    2.78
  -2  -1 -12   19.39    2.48
   2   1  12   11.84    3.89
  -2   1 -12   20.78    2.68
   2   1  12   21.32    3.05
  -3  -1 -12   -0.65    0.94
   3   1  12    1.80    2.66
  -3   1 -12    0.33    1.07
  -3   1 -12    3.98    3.02
  -4  -1 -12   13.59    2.19
  -4   1 -12   15.44    2.47
  -4   1 -12   20.66    4.85
  -5  -1 -12    6.50    1.64
  -5   1 -12    6.34    1.55
   5   1  12    3.37    3.03
  -6  -1 -12   10.70    1.91
  -6   1 -12   12.40    2.15
   6   1  12    6.96    5.24
  -7  -1 -12   35.20    4.54
  -7   1 -12   29.62    3.60
  -8  -1 -12   -1.06    0.96
  -8   1 -12   -0.63    1.11
  -8   1 -12    0.10    1.00
  -9  -1 -12    2.09    0.92
  -9   1 -12    3.73    1.19
 -13  -2  12    0.78    0.71
 -13   2  12   -0.46    0.47
 -12  -2  12    1.52    0.60
 -12  -2  12    0.27    0.83
 -12   2  12    1.41    0.61
 -12   2  12    0.92    0.86
 -11  -2  12    3.69    1.29
 -11  -2  12    3.13    0.92
 -11  -2  12    4.01    0.89
 -11  -2  12   -0.21    3.04
 -11   2  12    5.75    1.65
 -11   2  12    4.92    1.40
 -11   2  12    6.00    1.06
 -10  -2  12    6.36    1.53
 -10  -2  12    4.80    1.09
 -10  -2  12    3.32    2.42
 -10  -2  12    3.61    1.89
 -10   2  12    3.86    1.01
 -10   2  12    7.33    1.39
 -10   2  12    3.92    1.43
  -9  -2  12    3.37    1.45
   9  -2 -12    6.14    1.19
  -9  -2  12    2.78    1.41
  -9  -2  12    3.85    1.16
  -9  -2  12    2.41    2.92
   9   2 -12    3.67    1.38
  -9   2  12    6.59    1.17
  -9   2  12    3.70    1.29
  -9   2  12    6.66    1.71
  -9   2  12    4.61    1.62
   8  -2 -12    3.08    0.87
  -8  -2  12    3.30    1.07
  -8  -2  12    3.12    1.00
  -8  -2  12    4.62    1.63
  -8  -2  12    0.65    1.68
  -8   2  12    2.92    0.89
  -8   2  12    5.44    1.56
  -8   2  12    3.94    0.92
   8   2 -12    3.17    1.08
  -8   2  12    3.83    1.19
  -7  -2  12   11.62    1.79
  -7  -2  12   12.57    2.17
  -7  -2  12   11.42    1.70
   7  -2 -12   13.20    1.57
  -7  -2  12    8.06    2.90
   7   2 -12   12.50    1.89
  -7   2  12   13.68    2.32
  -7   2  12    7.70    2.19
  -7   2  12   11.82    1.59
  -7   2  12   12.28    1.69
  -7   2  12   13.18    1.82
  -6  -2  12   11.63    1.69
  -6  -2  12    6.97    2.47
   6  -2 -12    8.05    1.30
  -6  -2  12   13.41    2.06
  -6  -2  12    8.01    1.36
  -6   2  12   15.38    1.83
  -6   2  12   10.77    2.28
  -6   2  12    9.13    1.51
  -6   2  12   15.03    2.30
  -6   2  12   11.44    1.57
   6   2 -12   11.32    1.88
  -6   2  12   14.14    1.76
   5  -2 -12    7.79    1.26
  -5  -2  12    9.51    1.37
  -5  -2  12    8.01    3.37
  -5  -2  12    8.31    1.50
  -5  -2  12    7.35    1.84
  -5   2  12    8.14    1.28
  -5   2  12    7.90    1.75
  -5   2  12    6.50    1.08
  -5   2  12    6.49    1.11
  -5   2  12    6.47    1.16
   5   2 -12    6.51    1.29
  -4  -2  12   13.20    2.10
  -4  -2  12   13.01    2.78
   4  -2 -12    8.62    1.42
  -4  -2  12   12.23    1.72
  -4  -2  12   12.29    1.61
  -4  -2  12    9.05    1.80
  -4   2  12   14.34    1.77
  -4   2  12   14.19    1.81
  -4   2  12   13.79    1.86
  -4   2  12   16.77    2.42
   4   2 -12   13.17    1.90
   3  -2 -12   24.55    2.51
  -3  -2  12   22.00    3.11
  -3  -2  12   20.26    2.83
  -3  -2  12   21.87    2.85
  -3   2  12   25.05    2.94
  -3   2  12   22.48    2.69
  -3   2  12   22.65    2.63
   3   2 -12   25.69    3.25
  -2  -2  12    9.25    1.79
   2  -2 -12    7.11    1.16
  -2  -2  12    7.26    1.32
  -2   2  12    9.25    1.27
  -2   2  12    6.90    1.35
  -2   2  12    7.41    1.68
   2   2 -12    6.35    1.62
   2   2 -12    5.79    1.32
  -1  -2  12   19.50    3.19
   1  -2 -12   11.54    1.64
  -1   2  12   13.06    2.46
   1   2 -12   16.65    2.20
   1   2 -12   15.61    2.26
   0  -2 -12    7.49    1.28
   0  -2 -12    3.72    1.35
   0  -2  12    8.03    2.92
   0   2 -12    6.36    1.55
   0   2  12    6.62    1.66
   0   2 -12    8.56    1.56
   1  -2  12    1.18    1.88
  -1  -2 -12    1.53    1.02
  -1  -2 -12    0.72    1.68
   1   2  12    2.73    1.40
  -1   2 -12    2.63    1.26
  -1   2 -12    5.15    1.88
  -2  -2 -12   19.00    2.77
   2   2  12   10.71    2.26
   2   2  12   23.68    5.52
  -2   2 -12   16.25    2.33
  -3  -2 -12   13.18    2.15
  -3   2 -12   20.89    4.65
   3   2  12   16.35    4.09
   3   2  12   15.52    3.14
  -3   2 -12   24.12    2.75
  -4  -2 -12    1.42    1.40
  -4   2 -12    1.72    1.33
   4   2  12    0.95    3.55
  -5  -2 -12    3.85    1.35
   5   2  12    3.66    4.21
  -5   2 -12    5.61    1.56
  -6  -2 -12    2.84    1.40
  -6   2 -12    2.12    1.29
  -7   2 -12    0.49    1.35
  -8  -2 -12    1.37    1.03
  -8   2 -12    2.39    0.88
  -8   2 -12    3.68    1.40
  -8   2 -12    3.22    1.30
  -9   2 -12    0.79    0.81
 -12  -3  12    1.54    0.88
 -12   3  12    2.12    0.57
 -12   3  12    1.81    0.97
 -11  -3  12   -1.71    2.26
 -11  -3  12    1.05    0.62
 -11  -3  12    1.69    1.08
 -11   3  12    3.18    1.13
 -11   3  12    2.74    0.80
 -10  -3  12    2.67    0.84
 -10  -3  12    3.82    0.94
 -10  -3  12    3.71    1.26
 -10  -3  12    1.83    1.84
 -10   3  12    3.43    1.27
 -10   3  12    4.83    0.97
 -10   3  12    5.77    1.66
 -10   3  12    5.46    1.05
  -9  -3  12    1.91    1.98
  -9  -3  12    0.87    0.99
  -9  -3  12    3.60    1.42
  -9   3  12    4.82    1.19
  -9   3  12    2.37    1.19
   8  -3 -12   12.03    1.63
  -8  -3  12    5.82    2.92
  -8  -3  12    9.17    1.92
  -8  -3  12    9.81    1.57
  -8  -3  12    8.42    1.56
   8   3 -12    7.74    2.02
  -8   3  12   12.47    1.75
  -8   3  12    9.42    1.44
  -8   3  12   11.63    2.07
  -8   3  12   10.71    1.59
  -7  -3  12   -0.30    0.90
   7  -3 -12   -0.79    0.75
  -7  -3  12    1.53    0.87
  -7  -3  12   -0.86    1.11
  -7   3  12   -0.81    0.95
   7   3 -12    2.29    1.34
  -7   3  12    0.31    0.59
  -7   3  12    1.05    1.39
  -7   3  12    0.11    0.66
  -6  -3  12   13.53    2.54
  -6  -3  12   13.27    1.82
  -6  -3  12    9.74    2.89
  -6  -3  12   14.27    2.40
   6  -3 -12   11.73    1.71
  -6   3  12   13.37    1.70
  -6   3  12   11.57    1.74
   6   3 -12   11.65    2.01
  -6   3  12    9.86    1.56
  -6   3  12   14.86    2.33
   5  -3 -12   11.74    2.37
  -5  -3  12    9.11    1.91
  -5  -3  12   12.25    2.85
  -5  -3  12   13.97    1.81
  -5  -3  12   10.53    2.87
  -5   3  12   16.04    2.23
  -5   3  12   13.61    1.81
  -5   3  12   12.73    2.37
   5   3 -12   12.32    2.67
  -4  -3  12   23.64    3.46
   4  -3 -12   20.62    2.43
  -4  -3  12   20.93    2.49
  -4  -3  12   22.41    2.84
  -4  -3  12   17.41    2.55
  -4   3  12   28.16    3.03
   4   3 -12   27.02    3.35
  -4   3  12   27.52    3.11
  -4   3  12   26.80    3.39
  -4   3  12   28.64    3.02
  -3  -3  12    4.32    1.56
   3  -3 -12    5.61    1.09
  -3  -3  12    3.12    1.45
  -3  -3  12    5.34    1.20
  -3  -3  12    2.50    1.28
  -3   3  12    8.08    1.37
  -3   3  12    7.84    1.82
  -3   3  12    9.44    1.33
   3   3 -12    3.12    1.41
  -3   3  12    5.45    1.15
  -2  -3  12    6.93    1.71
   2  -3 -12    7.41    1.31
  -2  -3  12    3.85    1.53
  -2  -3  12    7.16    2.16
  -2  -3  12    7.08    1.41
  -2   3  12    8.76    1.72
  -2   3  12    6.50    1.39
   2   3 -12    6.68    1.56
  -2   3  12    8.95    1.33
   2   3 -12    2.45    2.56
  -2   3  12    6.98    1.28
   1  -3 -12   75.99    7.56
  -1  -3  12   72.90    7.75
  -1  -3  12   77.47    7.49
  -1  -3  12   74.51    7.89
  -1   3  12   83.68    8.55
  -1   3  12   92.97    8.81
   1   3 -12   80.70    8.78
   1   3 -12   91.17    8.88
   0  -3 -12    9.41    1.76
   0  -3  12   20.27    4.11
   0  -3 -12    9.51    1.93
   0   3 -12   22.70    2.90
   0   3 -12   26.73    3.21
   0   3  12   19.83    2.87
   0   3  12   16.98    2.50
  -1  -3 -12   10.82    2.07
   1  -3  12   14.54    2.55
  -1   3 -12   21.67    2.71
   1   3  12   13.73    2.38
   2  -3  12    3.02    2.73
  -2   3 -12   13.31    2.21
  -3  -3 -12   12.27    2.07
   3   3  12    9.15    3.03
  -3   3 -12   18.18    2.52
  -4  -3 -12    2.90    1.38
  -4   3 -12    6.22    1.60
  -5  -3 -12    2.23    1.56
  -5   3 -12    1.47    1.60
  -6   3 -12    4.02    1.56
  -6   3 -12    2.55    1.54
  -7   3 -12   -0.45    1.22
  -7   3 -12    0.55    1.07
  -8   3 -12    2.01    1.02
  -8   3 -12    0.50    0.65
 -11  -4  12    1.08    0.71
 -11   4  12    1.76    0.52
 -11   4  12    1.88    0.75
 -10  -4  12    1.34    1.73
 -10  -4  12    1.09    1.15
 -10   4  12    1.57    1.17
 -10   4  12    1.24    0.53
  -9  -4  12    0.62    0.93
  -9   4  12    2.20    0.87
  -9   4  12    2.10    1.26
  -9   4  12    2.05    1.06
  -9   4  12    1.14    0.69
  -8  -4  12   -0.95    1.48
  -8  -4  12    0.87    1.01
  -8  -4  12   -0.90    0.67
  -8  -4  12   -0.43    0.79
  -8   4  12   -0.51    0.57
  -8   4  12   -0.57    0.95
  -8   4  12    0.12    0.63
  -8   4  12    1.43    1.03
  -7  -4  12    4.91    1.09
  -7  -4  12    5.09    1.21
  -7  -4  12    3.03    1.68
  -7  -4  12    4.11    1.53
  -7   4  12    3.35    0.90
  -7   4  12    3.24    1.40
  -7   4  12    2.75    1.02
  -7   4  12    2.12    0.70
  -6  -4  12    0.36    1.20
  -6  -4  12    2.47    0.94
   6  -4 -12    2.99    1.27
  -6  -4  12    2.34    1.02
  -6   4  12    3.45    0.92
  -6   4  12    1.23    1.30
  -6   4  12    4.26    0.82
   6   4 -12   -0.69    1.62
  -6   4  12    4.29    1.08
  -6   4  12    4.29    0.99
  -5  -4  12   12.18    2.12
   5  -4 -12   13.16    1.93
  -5  -4  12    9.02    1.57
  -5  -4  12    6.35    1.36
  -5  -4  12    9.67    2.54
   5   4 -12    9.77    2.61
  -5   4  12   14.34    1.88
  -5   4  12   14.39    1.83
  -5   4  12   14.67    1.82
  -5   4  12   13.07    2.32
  -4  -4  12    5.01    2.29
  -4  -4  12    3.80    1.38
  -4  -4  12    8.09    1.42
   4  -4 -12    6.29    1.56
  -4  -4  12    6.49    1.79
  -4   4  12   10.94    2.08
  -4   4  12    5.84    1.20
   4   4 -12    5.34    1.91
  -4   4  12    7.79    1.32
  -4   4  12    8.15    1.32
   3  -4 -12   13.45    2.00
  -3  -4  12   10.04    2.49
  -3  -4  12   14.96    3.25
   3   4 -12   13.44    2.86
  -3   4  12   14.95    2.46
  -3   4  12   15.70    2.04
  -3   4  12   17.70    2.39
  -3   4  12   19.18    2.24
  -2  -4  12   18.77    3.81
   2  -4 -12   22.66    2.92
  -2   4  12   21.96    2.66
  -2   4  12   19.17    2.36
   2   4 -12   19.97    3.20
   1  -4 -12    5.90    1.75
  -1  -4  12    4.29    1.97
  -1  -4  12    7.03    3.89
  -1   4  12    7.16    1.25
   1   4 -12    5.80    2.76
  -1   4  12    7.54    1.51
   1   4 -12   -2.76    3.98
   0  -4  12    0.26    3.21
   0  -4  12   -0.58    1.31
   0  -4 -12    0.13    1.19
   0   4  12   -1.00    0.84
   0   4 -12    1.29    2.88
   0   4  12    0.87    1.02
   1  -4  12    8.83    4.48
  -1   4 -12    4.43    2.57
   1   4  12    3.34    1.35
   2  -4  12   -2.85    2.23
  -2  -4 -12   -0.24    1.39
  -2   4 -12    2.91    2.23
  -2   4 -12   -0.22    1.76
   2   4  12    0.83    1.30
   3  -4  12    5.47    2.51
  -3  -4 -12    9.57    1.98
   3   4  12    5.14    1.68
  -3   4 -12    4.48    1.85
   4  -4  12    1.33    2.98
  -4   4 -12    0.05    1.71
  -4   4 -12    0.79    1.71
   4   4  12    1.61    1.78
   5  -4  12    1.91    2.06
  -5   4 -12   -0.33    1.33
  -5   4 -12   -2.20    1.25
   6  -4  12   -1.54    1.59
  -6   4 -12   -0.08    1.24
  -6   4 -12    2.26    1.16
   7  -4  12    0.78    1.56
  -7   4 -12   -1.01    0.46
  -7   4 -12    0.31    0.67
  -7   4 -12    0.77    0.99
  -9  -5  12    0.34    0.78
  -9   5  12   -0.04    0.62
  -9   5  12   -0.04    0.41
  -8  -5  12   -0.59    1.06
  -8  -5  12    0.65    0.85
  -8   5  12    1.12    1.00
  -8   5  12    0.57    0.64
  -8   5  12    0.69    1.80
  -7  -5  12    1.49    1.49
  -7  -5  12    0.73    0.98
  -7   5  12   -0.36    0.54
  -7   5  12    0.25    0.50
  -7   5  12   -0.98    0.96
  -7   5  12    0.13    0.89
  -6  -5  12    0.40    1.04
  -6  -5  12    1.60    1.74
  -6   5  12    1.92    0.86
  -6   5  12    2.84    1.21
  -6   5  12    1.28    0.57
  -6   5  12    2.69    0.79
  -6   5  12    2.00    0.71
  -5  -5  12   -0.71    1.23
  -5  -5  12   -0.30    1.28
  -5   5  12    0.80    0.68
  -5   5  12    0.30    0.69
  -5   5  12    0.88    0.61
  -5   5  12    0.24    1.04
  -4  -5  12    1.26    1.70
  -4  -5  12   -0.60    1.49
  -4   5  12    2.64    1.29
  -4   5  12    3.05    0.90
  -4   5  12    2.02    0.86
  -4   5  12    2.41    1.43
  -3  -5  12    0.91    1.53
  -3   5  12    3.61    0.85
  -3   5  12    2.02    0.89
  -2  -5  12    1.07    1.63
  -2   5  12    8.46    1.37
  -2   5  12    9.63    1.63
  -1  -5  12    1.86    2.03
  -1  -5  12    8.28    4.65
   1  -5 -12    4.89    1.56
  -1   5  12    6.61    1.37
   1   5 -12    6.13    2.94
  -1   5  12    6.94    1.36
   0  -5  12    2.85    1.95
   0  -5 -12    3.74    1.62
   0  -5  12    0.52    3.12
   0   5 -12    4.88    2.59
   0   5  12    7.00    1.13
   0   5  12    4.00    1.77
  -1  -5 -12   -0.22    1.64
   1  -5  12    5.89    3.48
   1  -5  12   -0.31    1.46
  -1   5 -12    0.17    2.14
   1   5  12    1.22    1.14
   1   5  12    1.82    0.81
   2  -5  12    3.06    2.58
   2  -5  12    0.96    1.67
  -2   5 -12    1.97    2.03
   2   5  12    2.63    1.29
   3  -5  12    1.70    1.98
   3  -5  12    1.07    2.23
   3   5  12    0.58    2.24
  -3   5 -12   -1.62    1.55
   4  -5  12    2.47    2.19
   4   5  12    1.70    1.47
  -4   5 -12    3.04    1.47
   5  -5  12    4.51    2.11
  -5   5 -12    2.42    0.68
  -5   5 -12    2.68    1.11
  -6   5 -12    2.22    0.73
  -6   5 -12    3.31    0.65
  -6   5 -12    1.89    0.76
  -7   6  12    0.55    0.50
  -6   6  12    0.03    0.60
  -6   6  12    1.64    0.85
  -5  -6  12   -0.37    1.35
  -5   6  12    0.87    0.45
  -5   6  12    0.46    0.67
  -4  -6  12    0.14    1.52
  -4   6  12    1.57    0.64
  -4   6  12    0.96    0.70
  -3  -6  12    0.59    1.58
  -3   6  12    0.28    0.56
   2  -6 -12    0.52    1.73
  -2  -6  12    0.11    1.60
  -2   6  12    0.89    0.64
  -2   6  12    1.55    0.82
   1  -6 -12   -1.01    2.09
  -1  -6  12   -1.23    2.10
  -1   6  12    1.40    0.57
   1   6 -12    0.39    2.02
  -1   6  12    1.36    0.77
   0  -6  12    1.85    2.50
   0  -6  12    2.68    4.12
   0   6 -12   -0.99    1.59
   0   6  12    0.86    0.94
   1  -6  12    2.45    3.45
  -1   6 -12    1.81    0.98
   1   6  12    1.25    0.80
  -1   6 -12   -0.03    1.37
   2  -6  12   -0.08    2.86
  -2   6 -12    2.01    0.85
  -2   6 -12    0.04    1.17
   2   6  12    1.36    0.87
   3   6  12    0.23    0.86
  -3   6 -12    1.27    0.72
  -3   6 -12   -0.64    0.86
  -4   6 -12    1.05    0.58
  -4   6 -12    0.99    0.86
 -13   0  13    0.54    0.67
 -12   0  13    0.27    0.68
 -12   0  13   -0.51    1.09
 -11   0  13   -0.10    0.78
 -11   0  13    1.32    1.19
 -11   0  13    1.31    0.86
 -11   0  13    0.78    0.69
 -10   0  13    1.06    0.83
 -10   0  13    2.63    1.04
 -10   0  13    0.61    0.72
 -10   0  13    3.42    1.32
  -9   0  13    0.27    1.20
  -9   0  13    0.99    1.52
  -9   0  13    0.04    0.78
  -9   0  13    1.37    0.98
  -9   0  13    1.51    0.85
   9   0 -13    0.55    0.85
   8   0 -13    0.23    0.69
  -8   0  13    0.08    1.39
  -8   0  13    0.86    0.81
  -8   0  13    0.25    0.83
  -8   0  13    0.23    0.94
  -8   0  13   -0.12    1.28
  -7   0  13    7.68    2.08
  -7   0  13    8.52    1.76
  -7   0  13   11.46    2.09
   7   0 -13   10.36    1.40
  -6   0  13    2.96    0.92
  -6   0  13    3.33    1.45
  -6   0  13    2.80    0.94
  -6   0  13    1.63    2.00
  -6   0  13    1.18    1.19
  -6   0  13    2.36    0.80
   6   0 -13    1.56    0.68
  -6   0  13    3.44    0.89
  -5   0  13    8.79    1.41
  -5   0  13   11.30    1.52
  -5   0  13   11.30    1.93
  -5   0  13    9.09    1.37
   5   0 -13    7.66    1.33
  -5   0  13    8.69    2.30
  -5   0  13    9.66    1.44
  -4   0  13   13.89    2.07
   4   0 -13   13.58    2.57
  -4   0  13   15.73    2.28
   4   0 -13   16.28    1.94
  -4   0  13   15.49    2.02
  -4   0  13   16.62    1.99
  -4   0  13   18.80    3.07
   3   0 -13   27.27    2.91
   3   0 -13   22.73    3.40
  -3   0  13   27.93    2.94
  -3   0  13   25.88    2.83
  -3   0  13   26.88    2.91
   2   0 -13   68.30    7.67
   2   0 -13   76.97    7.41
  -2   0  13   73.22    7.47
  -2   0  13   78.24    7.39
   1   0 -13    1.70    0.94
  -1   0  13    2.38    1.12
   1   0 -13    2.11    2.16
   0   0 -13   -0.41    1.09
   0   0  13    1.22    1.16
   0   0 -13    0.42    0.58
  -1   0 -13   13.91    2.23
   1   0  13   14.31    2.65
  -1   0 -13    9.53    1.81
  -2   0 -13   11.19    1.94
   2   0  13   10.30    2.32
   3   0  13    1.18    2.24
  -3   0 -13    4.31    1.40
  -4   0 -13   13.99    2.65
  -5   0 -13   22.04    3.79
  -6   0 -13   18.70    2.76
  -7   0 -13   -0.69    1.19
  -8   0 -13    0.28    0.97
  -9   0 -13    0.19    0.79
 -13  -1  13    0.58    1.00
 -12  -1  13    0.07    0.52
 -12  -1  13    0.47    0.87
 -12   1  13    0.62    0.59
 -12   1  13   -0.31    0.71
 -11  -1  13    6.56    1.17
 -11  -1  13    3.02    1.35
 -11  -1  13    4.41    1.02
 -11   1  13    5.87    1.71
 -11   1  13    3.94    0.98
 -11   1  13    8.13    1.15
 -11   1  13    4.11    1.09
 -10  -1  13    1.60    0.80
 -10  -1  13    1.67    0.96
 -10  -1  13    1.51    1.18
 -10   1  13    1.36    1.19
 -10   1  13    0.78    1.05
 -10   1  13    1.21    0.76
 -10   1  13    1.70    0.79
 -10   1  13   -0.35    1.47
  -9  -1  13    0.53    0.90
  -9  -1  13   -0.21    0.82
  -9  -1  13   -1.06    4.53
  -9  -1  13    0.67    0.82
  -9  -1  13    0.19    1.23
  -9   1  13   -1.11    1.14
  -9   1  13    0.21    1.18
  -9   1  13   -0.01    1.02
  -9   1  13   -0.56    0.68
  -9   1  13    0.12    0.73
   9   1 -13    1.00    1.15
  -8  -1  13    6.90    3.00
  -8  -1  13    9.93    2.00
  -8  -1  13    6.99    1.36
   8  -1 -13    9.31    1.30
  -8  -1  13   10.84    1.50
  -8  -1  13    8.20    1.49
  -8   1  13   10.57    1.48
  -8   1  13   11.56    1.70
  -8   1  13   10.32    1.50
  -8   1  13    9.03    1.90
  -8   1  13    7.04    1.85
   8   1 -13    8.42    1.48
  -7  -1  13   20.41    4.01
  -7  -1  13   18.36    2.36
  -7  -1  13   18.35    2.16
  -7  -1  13   16.30    2.25
  -7  -1  13   16.87    2.64
  -7   1  13   17.60    3.19
  -7   1  13   16.39    2.13
  -7   1  13   13.71    2.61
  -7   1  13   17.36    2.02
  -7   1  13   15.82    2.00
  -6  -1  13    1.84    0.90
  -6  -1  13    2.76    0.86
   6  -1 -13    1.05    0.74
  -6  -1  13   -0.42    2.62
  -6  -1  13    1.69    1.06
  -6  -1  13    2.22    1.27
  -6   1  13    1.89    0.77
  -6   1  13    3.38    0.83
  -6   1  13    1.84    0.78
   6   1 -13    0.08    0.96
  -6   1  13    2.46    1.38
  -6   1  13    3.19    0.94
  -6   1  13    1.31    1.11
  -5  -1  13    8.46    1.35
  -5  -1  13    9.89    2.50
  -5  -1  13   10.05    1.45
  -5  -1  13   10.42    1.96
  -5  -1  13    6.86    1.37
  -5  -1  13   10.25    1.44
   5  -1 -13    6.36    1.16
  -5   1  13    7.12    1.26
  -5   1  13   10.18    1.89
  -5   1  13    7.36    1.23
   5   1 -13    9.72    2.64
  -5   1  13    9.45    1.31
  -5   1  13    9.25    1.39
   5   1 -13    7.53    1.37
   4  -1 -13    2.11    0.70
  -4  -1  13    0.40    0.82
  -4  -1  13    2.20    1.05
  -4  -1  13    2.16    1.54
  -4  -1  13    1.69    0.80
  -4  -1  13    1.51    0.78
  -4   1  13    3.15    0.88
  -4   1  13    1.75    0.72
  -4   1  13    0.87    0.79
   4   1 -13    4.40    1.84
  -4   1  13    2.73    1.29
   4   1 -13    2.08    0.86
  -4   1  13    3.51    0.87
  -3  -1  13   18.61    2.34
   3  -1 -13   20.16    2.29
  -3  -1  13   21.73    2.52
  -3  -1  13   20.65    2.59
  -3   1  13   26.19    2.92
  -3   1  13   35.82    4.28
   3   1 -13   25.98    3.06
   3   1 -13   30.77    3.64
  -3   1  13   25.10    3.03
  -3   1  13   26.61    3.00
  -2  -1  13    3.60    1.32
   2  -1 -13    2.61    0.78
   2   1 -13    6.00    1.58
   2   1 -13    4.44    1.10
  -2   1  13    5.68    1.23
   1  -1 -13    3.25    1.24
   1  -1 -13    5.08    1.03
   1   1 -13    3.01    2.12
   1   1 -13    4.39    1.09
  -1   1  13    3.79    1.55
   0  -1  13    0.00    2.12
   0  -1 -13    1.19    0.91
   0  -1 -13    0.86    1.03
   0   1 -13    4.27    1.28
   0   1 -13    2.35    0.90
   0   1  13    0.91    1.08
  -1  -1 -13   34.36    3.79
   1  -1  13   36.90    4.38
  -1  -1 -13   34.89    4.07
  -1   1 -13   36.90    4.35
   1   1  13   36.16    4.45
  -1   1 -13   42.85    4.40
  -2  -1 -13   17.63    2.58
   2   1  13   14.38    3.81
   2   1  13   10.34    2.11
   3  -1  13   36.61    4.65
  -3  -1 -13   26.86    3.65
   3   1  13   23.74    3.83
   3   1  13   20.74    4.56
  -3   1 -13   31.45    3.34
  -4  -1 -13    3.51    1.26
   4   1  13   -1.39    3.25
  -4   1 -13    3.92    1.23
  -5  -1 -13   16.91    2.62
   5   1  13    5.12    4.53
  -6  -1 -13   13.15    2.18
  -6   1 -13   10.89    1.93
  -7  -1 -13    5.13    1.53
  -7   1 -13    3.26    1.43
  -8  -1 -13    2.27    1.01
  -8   1 -13    3.17    1.21
  -9  -1 -13    1.85    0.83
  -9   1 -13    0.12    0.75
 -12  -2  13    0.30    0.74
 -12  -2  13   -0.02    0.54
 -12   2  13   -0.18    0.52
 -12   2  13    1.53    1.21
 -11  -2  13    1.22    0.72
 -11  -2  13    1.12    1.09
 -11  -2  13    2.05    0.71
 -11   2  13   -0.02    0.98
 -11   2  13    2.24    0.72
 -11   2  13    1.96    1.09
 -11   2  13    1.88    0.72
 -10  -2  13    4.62    1.48
 -10  -2  13    3.20    0.93
 -10  -2  13    4.39    1.08
 -10  -2  13    1.94    2.30
 -10   2  13    4.90    0.97
 -10   2  13    3.37    0.91
 -10   2  13    2.00    1.21
 -10   2  13    4.34    1.23
  -9  -2  13    3.98    1.18
  -9  -2  13    4.27    1.56
  -9  -2  13    1.98    1.06
  -9  -2  13    0.68    1.97
  -9   2  13    2.43    1.03
  -9   2  13    3.58    1.58
  -9   2  13    1.96    1.05
  -8  -2  13   21.06    2.81
   8  -2 -13   13.89    1.92
  -8  -2  13   15.00    2.03
  -8  -2  13   14.39    2.10
  -8  -2  13   13.23    3.47
  -8   2  13   16.02    1.96
  -8   2  13   18.99    2.68
  -8   2  13   14.47    1.90
  -8   2  13   15.67    2.10
  -8   2  13   11.64    2.51
   8   2 -13   13.95    2.13
  -7  -2  13    0.34    0.91
  -7  -2  13    0.76    1.06
   7  -2 -13    0.67    0.68
  -7  -2  13    0.00    1.72
  -7  -2  13    0.38    0.87
  -7   2  13    1.61    0.76
   7   2 -13    1.04    0.95
  -7   2  13   -1.06    1.56
  -7   2  13   -0.33    0.85
  -7   2  13    1.59    1.27
  -7   2  13    0.81    0.73
  -6  -2  13    0.40    1.67
   6  -2 -13    1.71    0.89
  -6  -2  13    0.73    1.17
  -6  -2  13    0.45    1.15
  -6  -2  13    1.94    0.84
  -6   2  13    1.97    1.27
  -6   2  13   -0.50    1.14
  -6   2  13    0.84    0.67
  -6   2  13    1.24    0.75
  -6   2  13    4.14    0.98
  -5  -2  13   10.59    1.93
  -5  -2  13   12.97    1.86
  -5  -2  13   15.58    2.42
   5  -2 -13   17.11    1.84
  -5  -2  13   13.66    1.96
  -5   2  13   19.82    2.58
  -5   2  13   14.83    2.04
   5   2 -13   12.54    2.31
  -5   2  13   14.77    1.93
  -5   2  13   14.83    1.96
  -5   2  13   19.16    1.98
  -4  -2  13    3.15    0.95
  -4  -2  13    3.01    1.74
  -4  -2  13    3.93    1.21
  -4  -2  13    1.73    1.09
  -4  -2  13    4.07    1.27
   4  -2 -13    2.20    0.73
  -4   2  13    2.29    0.80
  -4   2  13    2.18    0.76
  -4   2  13    3.41    1.33
  -4   2  13    3.41    0.84
   4   2 -13    3.13    1.06
  -3  -2  13    8.10    1.75
  -3  -2  13   10.35    1.49
  -3  -2  13   11.72    3.50
  -3  -2  13   13.02    1.94
  -3  -2  13    7.91    1.63
   3  -2 -13    8.82    1.64
  -3   2  13    8.09    1.22
  -3   2  13    5.85    1.22
  -3   2  13   11.63    1.94
   3   2 -13    9.43    1.59
  -3   2  13    7.28    1.29
   3   2 -13   12.57    2.31
  -2  -2  13    0.57    0.89
   2  -2 -13    1.21    0.72
  -2  -2  13    1.20    1.55
  -2  -2  13    1.74    1.23
  -2   2  13    1.82    0.99
  -2   2  13    1.25    0.90
  -2   2  13    2.51    0.85
   2   2 -13    0.86    0.96
   1  -2 -13   35.60    3.42
  -1  -2  13   28.48    3.43
  -1  -2  13   28.76    3.80
  -1   2  13   30.86    3.26
  -1   2  13   33.50    3.51
   1   2 -13   30.70    3.64
   1   2 -13   27.28    3.47
   0  -2 -13    8.47    1.71
   0  -2  13    8.19    1.91
   0   2 -13   11.71    1.86
   0   2  13   10.17    1.70
   0   2 -13    6.87    1.68
   1  -2  13    5.76    2.11
  -1  -2 -13    8.58    1.81
  -1  -2 -13   11.07    1.77
  -1   2 -13   16.13    2.32
   1   2  13   10.07    1.97
   2  -2  13    3.36    2.22
  -2  -2 -13    6.20    1.64
   2   2  13    4.40    1.63
  -2   2 -13    4.73    1.46
   3  -2  13   35.96    6.53
  -3  -2 -13   34.02    4.16
  -3   2 -13   36.89    5.01
   3   2  13   35.95    4.69
  -4  -2 -13   23.62    3.06
  -4   2 -13   27.33    3.42
  -5  -2 -13   13.09    2.08
  -5   2 -13   13.01    2.23
  -6  -2 -13    4.62    1.52
  -6   2 -13    6.11    1.63
  -7   2 -13    3.91    1.35
  -8  -2 -13   -0.11    0.91
  -8   2 -13   -0.96    0.66
  -8   2 -13    0.75    0.71
  -8   2 -13   -1.59    0.80
  -8   2 -13    0.31    1.00
  -9   2 -13    1.37    0.84
 -12  -3  13    0.21    0.61
 -12   3  13    0.99    0.66
 -12   3  13    2.20    0.63
 -11  -3  13    0.28    0.72
 -11  -3  13    1.02    0.61
 -11   3  13    0.80    0.50
 -11   3  13   -0.03    0.71
 -10  -3  13    2.06    1.72
 -10  -3  13    3.75    0.86
 -10  -3  13    6.01    1.48
 -10  -3  13    4.54    0.93
 -10   3  13    5.01    0.91
 -10   3  13    3.92    0.87
 -10   3  13    7.00    1.35
 -10   3  13    9.57    2.19
  -9  -3  13    3.62    0.90
  -9  -3  13    2.91    1.23
  -9  -3  13    1.02    1.95
  -9  -3  13    4.39    1.04
  -9   3  13    4.38    0.97
  -9   3  13    2.50    1.26
  -9   3  13    2.99    1.18
  -9   3  13    5.29    1.02
  -8  -3  13    0.66    1.71
  -8  -3  13    0.23    1.05
  -8  -3  13   -0.91    0.94
  -8  -3  13    1.41    1.50
  -8   3  13    1.66    1.05
  -8   3  13    0.44    1.37
  -8   3  13   -0.67    0.75
  -8   3  13    0.14    0.75
  -7  -3  13   25.45    5.14
  -7  -3  13   14.00    2.54
   7  -3 -13   19.31    2.37
  -7  -3  13   17.33    2.38
  -7  -3  13   19.68    2.30
  -7   3  13   22.92    2.54
  -7   3  13   21.91    2.78
  -7   3  13   24.24    2.63
  -7   3  13   19.95    3.04
   7   3 -13   23.13    3.13
  -6  -3  13    0.94    0.86
  -6  -3  13    4.30    1.17
  -6  -3  13    0.94    1.16
   6  -3 -13    2.51    0.86
  -6  -3  13    2.47    1.85
  -6   3  13    1.76    1.50
  -6   3  13    2.32    1.35
  -6   3  13    2.64    0.84
  -6   3  13    2.50    0.78
   6   3 -13    2.80    1.38
  -6   3  13    1.47    0.68
   5  -3 -13    2.86    0.91
  -5  -3  13    4.03    1.14
  -5  -3  13    2.29    1.73
  -5  -3  13    3.97    2.18
  -5  -3  13    3.62    1.32
  -5   3  13    4.40    1.53
  -5   3  13    2.88    1.34
   5   3 -13    3.80    1.28
  -5   3  13    3.06    0.85
  -4  -3  13   34.79    3.96
  -4  -3  13   31.42    3.77
  -4  -3  13   31.79    3.63
  -4  -3  13   35.49    4.63
  -4   3  13   51.62    5.00
   4   3 -13   40.92    5.24
  -4   3  13   49.71    4.90
  -4   3  13   50.45    5.32
  -4   3  13   45.46    5.18
   3  -3 -13   12.08    1.66
  -3  -3  13    5.74    1.72
  -3  -3  13    8.95    1.71
  -3  -3  13    9.54    1.49
  -3  -3  13    5.98    1.69
  -3  -3  13    7.20    2.22
   3   3 -13    8.52    1.96
  -3   3  13   14.91    2.27
  -3   3  13   12.22    1.67
  -3   3  13   12.05    1.77
  -3   3  13   10.61    1.70
  -2  -3  13    2.96    1.38
  -2  -3  13    3.63    1.82
  -2  -3  13    1.49    0.97
   2  -3 -13    2.67    1.09
  -2   3  13    3.40    1.53
   2   3 -13    1.95    1.60
  -2   3  13    4.32    0.94
   2   3 -13    3.10    2.40
  -1  -3  13    8.51    2.43
  -1  -3  13    3.93    1.52
   1   3 -13    7.46    1.74
  -1   3  13    5.90    1.99
  -1   3  13    8.57    1.32
   1   3 -13    8.30    1.78
   0  -3 -13    1.25    1.15
   0  -3  13    2.13    1.68
   0  -3  13    2.74    2.41
   0  -3 -13    1.05    1.81
   0   3  13    1.78    1.06
   0   3  13    0.54    1.14
   0   3 -13    1.30    1.38
   0   3 -13    0.93    2.18
   1  -3  13    7.21    3.56
   1  -3  13   11.14    2.36
  -1  -3 -13    7.61    1.85
  -1   3 -13    9.54    1.92
   1   3  13   10.78    2.01
  -2  -3 -13   12.64    2.36
   2  -3  13   14.61    3.10
   2   3  13   12.35    2.30
  -2   3 -13   11.30    2.07
   3  -3  13    9.29    2.96
  -3  -3 -13   10.23    1.98
   3   3  13   12.28    2.26
  -3   3 -13    7.56    1.78
  -4  -3 -13   14.01    2.27
   4   3  13   12.14    3.19
  -4   3 -13    8.09    1.68
  -5  -3 -13    0.63    1.53
  -5   3 -13    2.51    1.46
  -6   3 -13   -0.67    1.18
  -6   3 -13   -0.90    1.20
  -7   3 -13    1.75    1.16
  -7   3 -13    0.89    1.13
  -8   3 -13    0.41    0.58
  -8   3 -13    0.92    0.82
 -11  -4  13    0.28    0.65
 -11   4  13   -0.12    0.40
 -10  -4  13    1.39    2.24
 -10  -4  13    1.63    0.82
 -10   4  13    2.29    0.62
 -10   4  13    1.59    0.83
  -9  -4  13    0.39    0.89
  -9  -4  13    0.58    1.53
  -9   4  13    0.82    0.86
  -9   4  13    2.84    0.73
  -9   4  13    1.34    0.63
  -9   4  13    3.49    1.16
  -8  -4  13   -0.36    0.66
  -8  -4  13    0.13    1.04
  -8  -4  13   -1.07    1.38
  -8   4  13    0.81    1.01
  -8   4  13    1.14    0.57
  -8   4  13    0.52    0.56
  -8   4  13    2.27    1.06
  -7  -4  13    3.13    1.78
  -7  -4  13    5.23    1.44
  -7  -4  13    6.79    1.48
  -7  -4  13    3.11    1.03
  -7   4  13    8.64    1.22
  -7   4  13    6.22    1.24
  -7   4  13    3.65    0.96
  -7   4  13    5.51    1.48
  -6  -4  13   -0.04    1.11
  -6  -4  13    0.27    0.85
  -6  -4  13    0.76    0.98
  -6  -4  13    0.00    1.53
  -6   4  13   -0.03    1.22
  -6   4  13   -0.35    0.85
  -6   4  13   -0.35    0.64
  -6   4  13    0.54    0.61
  -6   4  13    0.50    0.70
   5  -4 -13   12.88    1.99
  -5  -4  13    6.05    1.59
  -5  -4  13   10.11    3.52
  -5  -4  13    8.24    1.50
  -5  -4  13    7.38    1.36
   5   4 -13    7.88    2.30
  -5   4  13   10.66    1.53
  -5   4  13   11.23    1.55
  -5   4  13    9.95    1.52
  -5   4  13   11.06    2.05
  -4  -4  13    2.08    1.91
   4  -4 -13    4.73    1.66
  -4  -4  13    1.20    1.20
  -4  -4  13    0.58    1.21
  -4  -4  13    2.88    0.99
  -4   4  13    3.66    0.84
   4   4 -13    1.82    2.05
  -4   4  13    1.50    1.31
  -4   4  13    3.20    0.92
  -4   4  13    1.52    0.71
  -3  -4  13    2.38    1.36
   3  -4 -13    1.11    1.47
  -3  -4  13    4.91    2.12
  -3   4  13    5.63    1.05
  -3   4  13    3.89    1.00
  -3   4  13    2.06    0.97
   3   4 -13    4.11    2.16
  -2  -4  13   -0.55    1.54
  -2  -4  13    2.04    1.48
   2  -4 -13    0.76    1.69
  -2   4  13    0.88    0.68
   2   4 -13   -2.48    2.47
  -2   4  13    0.82    0.97
  -1  -4  13    8.83    2.66
   1  -4 -13   17.57    2.81
   0  -4  13    0.97    1.59
   0  -4 -13    1.28    1.25
   0  -4  13   -4.94    4.08
   0   4  13    0.99    0.86
   0   4 -13    2.58    2.75
   0   4  13    1.82    1.02
   1  -4  13   11.04    3.49
  -1  -4 -13    7.08    1.83
  -1   4 -13    5.17    2.74
   1   4  13    4.73    1.52
  -2  -4 -13    1.26    1.47
   2  -4  13    0.51    2.86
   2   4  13    1.26    1.34
  -2   4 -13    2.52    2.34
   3  -4  13    1.84    2.80
  -3  -4 -13   -0.20    1.78
  -3   4 -13    3.73    2.01
   3   4  13    1.80    1.46
  -3   4 -13    0.38    1.91
   4  -4  13    5.79    2.48
  -4   4 -13    3.63    1.86
   4   4  13    7.79    3.53
  -4   4 -13    7.38    2.03
   5  -4  13    1.51    1.98
  -5   4 -13    0.96    1.50
  -5   4 -13    0.79    1.31
   6  -4  13    0.15    2.05
  -6   4 -13    1.71    1.17
  -6   4 -13    1.78    1.05
  -7   4 -13    0.64    0.50
  -7   4 -13    0.69    0.89
  -9  -5  13   -0.37    0.76
  -9   5  13    1.25    0.71
  -9   5  13    1.03    0.47
  -8  -5  13    0.76    1.21
  -8  -5  13   -0.13    0.76
  -8   5  13   -0.24    1.10
  -8   5  13    2.75    0.70
  -8   5  13    2.85    0.92
  -7  -5  13    1.04    1.48
  -7  -5  13    3.12    1.06
  -7   5  13    4.05    1.26
  -7   5  13    3.13    0.90
  -7   5  13    4.80    0.93
  -6  -5  13    1.10    1.22
  -6  -5  13    0.53    1.55
  -6   5  13    3.31    0.72
  -6   5  13    3.30    0.85
  -6   5  13    4.27    0.97
  -6   5  13    3.56    1.18
  -5  -5  13    0.30    2.08
  -5  -5  13    2.42    1.83
  -5   5  13    4.71    0.94
  -5   5  13    4.78    0.92
  -5   5  13    2.79    1.02
  -5   5  13    4.01    0.91
  -5   5  13    6.46    1.57
  -4  -5  13   -0.31    1.43
  -4   5  13    0.41    0.49
  -4   5  13   -0.62    0.75
  -4   5  13    0.16    0.60
  -3  -5  13    3.97    1.87
  -3   5  13    4.50    1.09
  -3   5  13    9.03    1.22
  -2  -5  13    1.04    1.62
  -2   5  13    3.29    0.77
  -2   5  13    4.79    1.08
  -1  -5  13    8.07    2.45
   1  -5 -13    9.32    2.35
   1   5 -13    9.08    3.06
  -1   5  13    7.47    1.20
  -1   5  13   10.25    1.57
   0  -5 -13    0.61    1.42
   0  -5  13   -0.80    1.38
   0  -5  13   -4.43    6.93
   0   5  13    0.86    0.69
   0   5 -13    2.51    2.47
   0   5  13   -0.28    0.82
  -1  -5 -13   -0.70    1.65
   1  -5  13    5.13    3.70
  -1   5 -13    0.66    1.92
   1   5  13    0.44    0.99
   2  -5  13    1.15    1.71
   2  -5  13    0.87    2.99
   2   5  13    2.59    1.11
  -2   5 -13   -0.18    1.83
   3  -5  13    3.54    2.80
   3  -5  13    1.71    2.23
   3   5  13    1.73    1.09
  -3   5 -13    0.28    1.68
   4  -5  13    5.40    2.82
  -4   5 -13    1.80    1.21
   4   5  13    0.87    1.25
  -5   5 -13    0.30    0.86
  -5   5 -13    0.26    0.51
  -6   6  13    0.33    0.83
  -5   6  13    5.63    0.93
  -4  -6  13    3.25    1.78
  -4   6  13    3.11    0.75
  -4   6  13    2.60    0.59
   3  -6 -13    3.38    1.49
  -3  -6  13    1.44    1.68
  -3   6  13    3.38    0.81
  -2  -6  13   -0.23    1.74
   2  -6 -13    0.52    1.68
  -2   6  13    1.66    0.81
  -1   6  13    1.13    0.62
   1   6 -13   -1.67    1.96
   0   6 -13    3.11    1.66
   1   6  13   -0.24    0.67
  -1   6 -13    0.51    1.35
  -1   6 -13    1.94    0.83
  -2   6 -13    0.05    0.67
  -2   6 -13    0.66    1.08
   2   6  13    0.43    0.72
  -3   6 -13    1.09    0.60
  -3   6 -13    1.88    0.90
   3   6  13    1.78    1.01
 -13   0  14    1.64    0.80
 -12   0  14   -0.03    0.60
 -12   0  14   -0.85    1.08
 -11   0  14   -0.09    0.69
 -11   0  14    0.50    0.69
 -11   0  14    1.29    1.05
 -11   0  14    0.12    0.69
 -10   0  14    7.98    1.74
 -10   0  14    8.81    1.46
 -10   0  14    8.05    1.48
 -10   0  14    9.67    1.87
  -9   0  14    0.16    0.82
  -9   0  14    0.91    0.98
   9   0 -14    1.02    0.97
  -9   0  14    0.75    1.36
  -9   0  14    0.54    0.88
  -8   0  14    3.64    1.42
  -8   0  14    0.09    0.97
  -8   0  14    3.70    1.36
  -8   0  14    1.17    0.86
  -8   0  14    1.46    0.84
   8   0 -14    2.63    0.83
  -7   0  14   12.88    2.14
  -7   0  14   11.15    1.78
  -7   0  14   10.44    1.94
  -7   0  14   13.05    1.83
   7   0 -14    7.86    1.42
   7   0 -14    8.78    2.54
  -7   0  14    8.22    1.63
  -6   0  14    5.15    2.59
  -6   0  14    4.34    1.05
  -6   0  14    4.72    1.11
  -6   0  14    4.39    1.03
   6   0 -14    3.82    1.00
  -6   0  14    5.23    1.08
  -6   0  14    5.84    1.59
   6   0 -14    4.28    2.08
   5   0 -14    2.34    1.75
  -5   0  14    1.92    0.89
  -5   0  14    3.27    1.93
  -5   0  14    2.50    0.92
   5   0 -14    1.58    0.81
  -5   0  14    2.06    0.98
  -5   0  14    2.29    0.79
   4   0 -14    7.33    1.26
  -4   0  14    5.96    1.07
  -4   0  14    5.63    1.93
  -4   0  14    4.40    1.15
   4   0 -14    4.35    2.14
  -4   0  14    7.62    1.22
  -4   0  14    5.71    1.17
   3   0 -14   12.86    2.24
  -3   0  14    8.90    1.55
  -3   0  14    8.65    1.43
   3   0 -14    6.80    1.39
  -3   0  14   12.26    1.50
  -3   0  14    8.79    1.41
   2   0 -14   11.84    2.29
  -2   0  14   11.52    1.78
  -2   0  14    9.98    1.69
  -2   0  14   10.97    1.56
   2   0 -14    7.70    1.46
  -1   0  14    2.31    1.00
   1   0 -14    1.22    0.79
  -1   0  14    2.65    1.08
   1   0 -14    1.99    1.35
   0   0 -14    9.89    1.87
   0   0 -14   11.12    1.60
   0   0  14    8.63    1.75
   0   0  14    7.35    1.51
  -1   0 -14   10.60    1.99
  -1   0 -14   12.69    1.95
   1   0  14   15.10    2.48
  -2   0 -14    2.62    1.14
   2   0  14    2.92    1.94
  -3   0 -14    2.29    1.48
  -4   0 -14   12.02    2.07
  -5   0 -14    8.44    1.86
  -6   0 -14   -0.33    1.19
  -7   0 -14    5.87    1.43
  -8   0 -14    1.33    0.92
 -12  -1  14    0.43    0.55
 -12  -1  14    0.48    0.77
 -12   1  14    0.79    0.66
 -12   1  14   -0.07    0.55
 -11  -1  14    2.91    0.85
 -11  -1  14    4.17    0.95
 -11  -1  14    1.26    1.15
 -11   1  14    3.62    0.85
 -11   1  14    2.58    1.17
 -11   1  14    5.18    0.95
 -11   1  14    3.66    1.05
 -10  -1  14   -0.15    0.84
 -10  -1  14   -0.31    0.72
 -10  -1  14   -0.37    1.11
 -10   1  14    1.32    0.67
 -10   1  14    0.22    0.88
 -10   1  14    2.77    1.22
 -10   1  14    0.96    0.81
 -10   1  14    0.82    1.21
  -9  -1  14   18.41    2.48
  -9  -1  14   20.22    2.36
   9  -1 -14   22.12    2.55
  -9  -1  14   19.69    2.35
  -9  -1  14   15.70    2.82
   9   1 -14   20.29    2.45
  -9   1  14   19.49    2.34
  -9   1  14   21.78    2.32
  -9   1  14   14.97    2.78
  -9   1  14   20.15    3.53
  -9   1  14   19.75    2.51
  -8  -1  14   18.87    2.67
  -8  -1  14   16.36    2.02
  -8  -1  14   15.39    1.98
  -8  -1  14   16.44    2.16
   8  -1 -14   12.55    1.89
  -8  -1  14   11.76    3.30
   8   1 -14   15.37    2.01
  -8   1  14   15.22    1.88
  -8   1  14   14.61    2.02
  -8   1  14   17.28    2.49
  -8   1  14    9.43    2.00
  -8   1  14   14.96    1.89
  -7  -1  14    3.83    1.19
  -7  -1  14    4.17    2.24
  -7  -1  14    4.83    1.45
   7  -1 -14    2.72    0.86
  -7  -1  14    2.77    0.98
  -7  -1  14    4.65    1.05
   7   1 -14    2.20    0.88
  -7   1  14    4.12    0.89
  -7   1  14    4.21    2.20
  -7   1  14    2.97    0.91
  -7   1  14    3.42    1.06
  -7   1  14    4.20    1.78
  -6  -1  14   14.34    2.36
  -6  -1  14   10.54    1.61
  -6  -1  14   13.06    2.24
   6  -1 -14    8.84    1.63
  -6  -1  14    9.66    1.54
  -6  -1  14    8.98    2.94
  -6   1  14    9.26    1.49
  -6   1  14    9.47    1.57
  -6   1  14   14.42    2.65
   6   1 -14    9.75    1.84
  -6   1  14   10.60    2.28
  -6   1  14   12.15    1.64
  -6   1  14   12.46    1.63
  -5  -1  14    1.73    0.88
  -5  -1  14    2.21    0.93
  -5  -1  14    0.52    1.46
  -5  -1  14    0.14    1.11
  -5  -1  14   -0.04    1.21
   5  -1 -14    2.23    0.96
  -5  -1  14    2.07    0.84
  -5   1  14    2.77    1.37
  -5   1  14    1.53    0.79
   5   1 -14    1.64    2.11
  -5   1  14    0.52    0.71
  -5   1  14    0.83    0.80
   5   1 -14    0.13    1.00
  -5   1  14    1.66    0.75
  -4  -1  14    3.37    0.92
  -4  -1  14    2.85    1.10
   4  -1 -14    1.43    0.73
  -4  -1  14    0.72    1.56
  -4  -1  14    1.24    0.94
   4   1 -14    1.85    0.84
  -4   1  14    3.19    1.36
  -4   1  14    2.98    0.87
  -4   1  14    2.19    0.80
  -4   1  14    2.08    0.81
  -4   1  14    2.38    0.89
   4   1 -14    3.84    1.93
  -3  -1  14    5.89    1.16
  -3  -1  14    7.25    1.35
   3  -1 -14    5.26    1.59
  -3  -1  14    5.59    1.40
   3   1 -14    6.06    1.29
  -3   1  14    6.42    1.21
   3   1 -14    9.76    2.05
  -3   1  14    8.81    1.36
  -3   1  14    7.97    1.33
  -3   1  14    6.22    1.13
   2  -1 -14    2.37    1.38
  -2  -1  14    1.55    1.13
  -2  -1  14    1.95    1.21
   2  -1 -14    1.72    0.83
   2   1 -14    3.85    1.54
   2   1 -14    3.25    1.05
  -2   1  14    2.50    1.11
  -2   1  14    4.13    1.01
  -1  -1  14    7.40    1.55
   1  -1 -14    5.53    1.15
   1  -1 -14    7.47    1.71
  -1   1  14    6.25    1.39
   1   1 -14    6.84    1.62
   1   1 -14    5.02    1.19
   0  -1 -14    5.64    1.19
   0  -1 -14    6.98    1.75
   0  -1  14    5.45    1.54
   0   1 -14    8.88    1.71
   0   1 -14    8.61    1.58
   0   1  14    9.22    1.72
  -1  -1 -14   22.38    2.96
  -1  -1 -14   19.34    2.87
   1  -1  14   27.13    3.44
  -1   1 -14   23.13    2.93
   1   1  14   17.19    2.72
  -1   1 -14   23.04    2.86
  -2  -1 -14   24.34    3.15
  -2   1 -14   27.36    3.33
   2   1  14   26.80    3.75
   3  -1  14   12.88    3.18
  -3  -1 -14   13.80    2.27
  -3   1 -14   18.67    2.68
  -4  -1 -14   10.31    1.92
  -4   1 -14    9.01    1.84
  -5  -1 -14   10.06    2.02
  -5   1 -14   10.42    2.06
  -6  -1 -14    7.07    1.93
  -6   1 -14    3.94    1.66
  -7  -1 -14    0.04    1.21
  -7   1 -14   -0.32    1.09
  -7   1 -14   -1.56    1.13
  -8  -1 -14   -0.17    0.74
  -8   1 -14    0.15    0.86
  -8   1 -14   -0.16    0.58
 -12  -2  14    0.26    0.69
 -12  -2  14    1.52    0.56
 -12   2  14    0.89    0.50
 -11  -2  14    1.37    1.01
 -11  -2  14    3.77    0.80
 -11   2  14    4.81    1.17
 -11   2  14    5.34    1.03
 -11   2  14    3.48    1.05
 -10  -2  14    2.22    1.15
 -10  -2  14   -0.25    2.67
 -10  -2  14    2.85    0.85
 -10  -2  14    5.06    1.04
 -10   2  14    4.12    0.93
 -10   2  14    4.18    1.27
 -10   2  14    2.93    0.83
 -10   2  14    2.52    1.11
  -9  -2  14   12.25    1.81
  -9  -2  14   12.62    1.72
  -9  -2  14   11.08    2.10
  -9   2  14   11.62    1.52
  -9   2  14   11.13    1.57
  -9   2  14    7.68    1.84
   8  -2 -14    8.02    1.46
  -8  -2  14    9.87    1.53
  -8  -2  14   10.84    1.58
  -8  -2  14    7.03    3.72
  -8  -2  14    8.29    1.82
   8   2 -14   10.87    1.91
  -8   2  14   13.12    2.15
  -8   2  14    9.03    2.13
  -8   2  14   12.70    1.70
  -8   2  14    9.06    1.51
  -8   2  14   12.01    1.77
  -7  -2  14    0.19    0.90
  -7  -2  14    2.14    1.30
  -7  -2  14    2.13    0.91
  -7  -2  14   -0.41    1.55
   7  -2 -14    0.53    0.76
   7   2 -14    0.47    1.00
  -7   2  14    1.58    0.81
  -7   2  14   -0.38    1.24
  -7   2  14    1.01    0.96
  -7   2  14    0.81    0.73
  -7   2  14   -0.02    1.16
  -6  -2  14    5.05    2.30
  -6  -2  14   10.68    2.08
   6  -2 -14   10.94    1.56
  -6  -2  14   12.18    1.63
  -6  -2  14   12.68    2.15
  -6   2  14   11.33    2.21
  -6   2  14   12.70    1.83
  -6   2  14   13.84    1.79
  -6   2  14   14.53    2.22
   6   2 -14    7.82    1.77
  -6   2  14   15.10    1.79
  -5  -2  14   11.71    1.96
   5  -2 -14   14.60    1.96
  -5  -2  14   15.14    2.37
  -5  -2  14   10.07    2.91
  -5  -2  14   13.96    1.86
  -5   2  14   14.34    1.82
  -5   2  14   14.32    1.83
  -5   2  14   11.30    1.69
  -5   2  14   16.97    2.50
   5   2 -14    9.88    2.30
  -5   2  14   15.50    1.97
  -4  -2  14   18.98    2.60
   4  -2 -14   13.68    2.03
  -4  -2  14   20.02    2.41
  -4  -2  14   13.68    3.15
  -4  -2  14   16.91    2.09
  -4  -2  14   16.25    2.33
  -4   2  14   16.81    2.27
  -4   2  14   17.29    2.16
  -4   2  14   19.23    2.79
  -4   2  14   16.85    2.11
   4   2 -14   22.54    3.64
   3  -2 -14    5.65    1.34
  -3  -2  14    5.40    1.58
  -3  -2  14    5.30    1.10
  -3  -2  14    5.28    2.68
  -3  -2  14    1.69    1.24
  -3  -2  14    5.14    1.42
   3   2 -14    3.13    1.18
  -3   2  14    5.79    1.13
  -3   2  14    5.27    1.04
  -3   2  14    5.32    1.08
  -2  -2  14   17.15    2.34
  -2  -2  14   16.27    2.53
   2  -2 -14   21.62    2.31
   2   2 -14   22.19    3.22
  -2   2  14   24.28    2.85
   2   2 -14   20.43    2.94
  -2   2  14   25.85    2.72
  -2   2  14   28.04    2.95
   1  -2 -14   14.96    2.14
  -1  -2  14   19.75    2.71
  -1  -2  14   17.93    2.23
   1  -2 -14   12.93    2.42
   1   2 -14   18.86    2.72
   1   2 -14   21.55    2.91
  -1   2  14   23.10    2.70
  -1   2  14   19.44    2.49
   0  -2  14   19.78    2.81
   0  -2 -14   16.62    2.31
   0  -2 -14   14.85    2.57
   0   2  14   20.33    2.57
   0   2 -14   20.24    2.68
   0   2 -14   14.12    2.54
   1  -2  14    8.10    2.60
  -1  -2 -14    8.11    1.81
  -1   2 -14    4.45    1.40
   1   2  14    6.31    2.08
   2  -2  14    5.70    2.40
  -2  -2 -14    8.72    1.99
   2   2  14   11.67    2.48
  -2   2 -14    5.83    1.52
   3  -2  14    2.81    2.43
  -3  -2 -14    7.03    1.68
   3   2  14    5.05    2.06
  -3   2 -14    7.93    1.70
  -4  -2 -14    6.14    1.54
   4   2  14    1.67    2.27
  -4   2 -14    3.66    1.42
  -5  -2 -14    2.02    1.48
  -5   2 -14    0.36    1.04
  -6  -2 -14    4.55    1.50
  -6   2 -14   -0.25    0.98
  -6   2 -14    3.13    1.48
  -7   2 -14   -0.50    1.00
  -7   2 -14    0.52    1.31
  -8  -2 -14    1.37    1.59
  -8   2 -14    1.06    1.10
  -8   2 -14    1.41    0.77
 -11  -3  14    1.19    0.59
 -11  -3  14    1.23    0.81
 -11   3  14    1.11    1.66
 -11   3  14    0.85    0.72
 -11   3  14    1.56    0.67
 -10  -3  14    2.01    0.70
 -10  -3  14    0.69    0.86
 -10  -3  14    2.27    0.80
 -10  -3  14    3.05    2.05
 -10   3  14    2.34    1.01
 -10   3  14    3.31    1.15
 -10   3  14    3.89    0.82
 -10   3  14    3.82    0.85
  -9  -3  14   -0.21    2.59
  -9  -3  14    1.54    0.80
  -9  -3  14    1.63    1.21
  -9  -3  14    1.45    0.79
  -9   3  14    1.57    0.96
  -9   3  14    1.54    0.62
  -9   3  14    0.54    0.67
  -9   3  14    2.24    1.22
  -8  -3  14    3.58    1.43
  -8  -3  14    1.83    1.52
  -8  -3  14    4.29    1.14
  -8  -3  14    2.71    1.96
  -8   3  14    6.18    1.48
  -8   3  14    4.63    1.22
  -7  -3  14   13.19    3.12
  -7  -3  14   12.31    2.23
  -7  -3  14   10.78    1.60
  -7  -3  14   10.93    1.68
  -7   3  14   16.74    1.86
  -7   3  14   15.83    1.88
  -7   3  14   11.03    1.84
  -7   3  14   15.22    2.40
   7   3 -14   14.19    2.46
  -6  -3  14    2.10    1.04
  -6  -3  14    3.84    3.36
   6  -3 -14    1.25    1.02
  -6  -3  14    2.95    1.00
  -6  -3  14    2.86    1.29
  -6   3  14    1.84    0.74
   6   3 -14    2.07    1.40
  -6   3  14    2.65    0.87
  -6   3  14    1.35    0.77
  -6   3  14    2.92    1.31
  -6   3  14    1.76    1.92
  -6   3  14    2.36    0.99
  -5  -3  14   20.52    2.40
  -5  -3  14   16.58    2.57
   5  -3 -14   16.06    2.30
  -5  -3  14   14.58    2.15
  -5  -3  14   23.00    4.04
  -5   3  14   22.07    2.53
   5   3 -14   21.16    2.85
  -5   3  14   18.70    2.83
  -5   3  14   19.88    2.36
  -5   3  14   20.84    2.34
  -5   3  14   18.89    2.65
   4  -3 -14    4.00    1.13
  -4  -3  14    4.70    2.08
  -4  -3  14    3.65    2.11
  -4  -3  14    4.22    1.11
  -4  -3  14    4.33    1.44
  -4   3  14    3.97    1.00
  -4   3  14    5.91    1.14
  -4   3  14    7.84    1.71
   4   3 -14    3.84    1.57
  -4   3  14    4.39    0.96
  -3  -3  14   11.59    3.00
  -3  -3  14    9.64    2.03
  -3  -3  14    9.54    2.08
  -3  -3  14   10.81    2.03
   3  -3 -14   10.10    1.81
  -3   3  14   12.99    1.74
   3   3 -14   10.87    2.03
  -3   3  14    9.25    1.62
  -3   3  14   10.48    1.60
  -2  -3  14   18.23    3.47
  -2  -3  14   15.52    2.57
   2  -3 -14   18.27    2.52
  -2  -3  14   22.09    2.41
  -2  -3  14   22.60    4.07
  -2   3  14   25.54    2.61
  -2   3  14   22.66    2.98
   2   3 -14   19.34    2.89
   2   3 -14   24.44    3.31
  -1  -3  14    1.59    1.67
   1  -3 -14    3.24    1.37
   1  -3 -14    1.07    1.24
  -1  -3  14    2.59    1.50
   1   3 -14    4.12    1.47
  -1   3  14    2.89    1.14
   1   3 -14    3.08    2.09
  -1   3  14    2.57    1.03
   0  -3  14   14.44    2.65
   0  -3 -14   20.64    3.84
   0  -3  14   12.69    2.49
   0  -3 -14   13.31    2.31
   0   3 -14   16.06    2.90
   0   3  14   14.49    2.15
   1  -3  14    2.50    1.86
   1   3  14    0.90    1.14
   2  -3  14   17.81    3.96
   2  -3  14   10.26    2.64
  -2   3 -14    3.43    1.40
   2   3  14    3.67    1.51
  -3  -3 -14    2.70    1.45
   3  -3  14    4.24    2.49
   3   3  14    1.24    1.52
  -3   3 -14    2.53    1.29
  -4  -3 -14    2.11    1.62
  -4   3 -14    2.43    1.57
   4   3  14    2.69    1.86
  -4   3 -14    2.31    1.25
  -5  -3 -14   -0.33    1.63
  -5   3 -14   -0.21    1.31
  -6   3 -14    1.94    1.55
  -6   3 -14    1.24    1.17
   7  -3  14   -1.66    2.82
  -7   3 -14    1.85    0.62
  -7   3 -14    0.12    0.83
  -7   3 -14    1.06    0.92
 -10  -4  14    0.43    0.66
 -10   4  14    0.26    0.57
 -10   4  14    0.37    0.47
  -9  -4  14    1.77    1.82
  -9  -4  14    1.05    0.83
  -9   4  14    2.11    0.94
  -9   4  14    2.71    0.88
  -9   4  14    0.22    0.84
  -8  -4  14   -0.08    0.88
  -8  -4  14    0.54    0.69
  -8   4  14    0.16    0.57
  -8   4  14    0.92    0.59
  -8   4  14    1.09    0.96
  -8   4  14    0.47    0.90
  -7  -4  14    0.26    1.46
  -7  -4  14    0.90    0.79
  -7  -4  14    0.93    1.12
  -7  -4  14    1.17    0.71
  -7   4  14    1.44    0.72
  -7   4  14    2.73    0.78
  -7   4  14    2.46    1.17
  -7   4  14    2.49    0.97
  -6  -4  14   -0.22    1.28
  -6  -4  14   -0.01    0.84
  -6  -4  14    2.23    1.19
  -6   4  14    0.80    1.54
  -6   4  14    1.54    0.92
  -6   4  14    0.26    0.62
  -6   4  14    2.07    0.68
  -5  -4  14    0.89    1.64
  -5  -4  14   -0.46    0.93
  -5  -4  14   -0.87    0.76
  -5  -4  14   -0.90    1.32
  -5   4  14    0.27    0.86
  -5   4  14    0.65    0.79
  -5   4  14    0.62    1.22
  -5   4  14    0.51    0.60
  -5   4  14    1.69    0.73
  -4  -4  14   -1.45    1.48
   4  -4 -14   -0.11    1.67
  -4   4  14    0.85    1.04
  -4   4  14    0.48    0.72
  -4   4  14   -0.28    0.76
  -4   4  14    0.32    0.71
   4   4 -14    1.21    2.15
   3  -4 -14    9.30    2.24
   3   4 -14    2.15    2.84
  -3   4  14    7.04    1.15
  -3   4  14    4.32    1.11
  -2  -4  14    6.53    1.79
  -2  -4  14    4.39    2.63
  -2   4  14    9.91    1.70
  -2   4  14   10.76    1.48
  -1  -4  14   -0.24    1.54
   1  -4 -14    1.50    1.26
   1   4 -14   -7.74    4.15
  -1   4  14    2.23    0.85
  -1   4  14    2.33    1.04
   0  -4  14    3.76    1.88
   0  -4 -14    0.59    1.36
   0   4  14    6.95    1.63
   0   4  14    3.63    1.39
   0   4 -14    6.92    2.94
   1  -4  14    2.77    1.53
  -1  -4 -14    1.06    1.35
  -1   4 -14    0.72    3.53
   1   4  14    2.68    1.12
  -2  -4 -14    3.93    1.89
   2  -4  14    0.32    3.50
   2   4  14    1.20    1.19
  -2   4 -14   -0.03    2.03
  -3  -4 -14    0.22    1.53
   3  -4  14    0.93    2.90
  -3   4 -14    1.62    2.07
   3   4  14    1.11    1.34
  -3   4 -14   -0.37    1.91
   4  -4  14   -0.20    2.96
  -4   4 -14    2.86    1.64
  -4   4 -14    3.80    1.72
   4   4  14    5.39    1.73
   5  -4  14    5.26    2.69
  -5   4 -14    1.12    1.33
  -5   4 -14    0.27    1.23
  -6   4 -14    0.22    0.72
  -6   4 -14    0.79    0.54
  -6   4 -14    0.59    0.99
  -9  -5  14    0.77    0.65
  -9   5  14    0.27    0.48
  -8  -5  14    0.25    0.69
  -8   5  14    0.04    0.47
  -8   5  14   -0.38    0.51
  -8   5  14   -0.88    0.88
  -7  -5  14    0.39    1.21
  -7  -5  14    0.04    0.83
  -7   5  14    3.14    0.86
  -7   5  14    4.60    0.82
  -6  -5  14    2.38    1.73
  -6  -5  14    0.92    1.02
  -6   5  14    1.50    0.51
  -6   5  14    2.76    0.94
  -6   5  14    2.14    0.69
  -5  -5  14    0.23    1.37
  -5  -5  14   -0.13    1.11
  -5   5  14    0.61    0.53
  -5   5  14   -0.05    0.42
  -5   5  14    0.69    0.70
  -5   5  14   -0.70    0.59
  -4  -5  14   -0.68    1.26
  -4   5  14    2.22    0.63
  -4   5  14    1.62    0.71
  -3  -5  14   -1.24    1.12
  -3   5  14    0.19    0.60
  -3   5  14    0.40    0.51
   2  -5 -14    3.86    1.47
  -2  -5  14    5.11    1.92
  -2   5  14    5.76    0.98
  -2   5  14    8.35    1.31
   1  -5 -14    3.89    1.47
  -1  -5  14    4.81    2.12
  -1   5  14    4.47    0.82
  -1   5  14    4.21    1.04
   0  -5  14    0.82    1.55
   0  -5 -14    2.45    1.45
   0   5 -14   -3.38    3.27
   0   5  14    0.00    0.76
   1  -5  14    0.93    1.66
  -1  -5 -14    3.29    1.88
  -1   5 -14    0.02    2.06
   1   5  14    2.10    0.96
   2  -5  14    3.14    1.85
  -2   5 -14    3.58    2.03
   2   5  14    6.37    1.30
  -3   5 -14    2.88    1.42
   3   5  14    0.70    0.93
  -4   5 -14    3.75    1.15
   4   5  14    4.45    1.26
   6  -6 -14   -0.16    1.14
   5  -6 -14    1.99    1.44
  -5   6  14    0.94    0.56
   4  -6 -14    2.88    1.42
  -4   6  14   10.09    1.19
   3  -6 -14    0.09    1.51
  -3   6  14    1.77    0.53
  -3   6  14    0.23    0.52
   2  -6 -14    1.26    2.10
  -2   6  14    0.02    0.46
   1   6 -14   -0.34    1.77
  -1   6  14    0.95    0.58
   0   6  14    1.84    0.63
   0   6 -14   -0.08    1.33
   1   6  14    0.85    0.73
  -1   6 -14    1.64    1.18
 -12   0  15    0.80    0.60
 -12   0  15    0.73    0.98
 -11   0  15    5.23    1.09
 -11   0  15    3.16    1.11
 -11   0  15    3.06    0.73
 -10   0  15    1.67    0.77
 -10   0  15    2.99    0.91
 -10   0  15    1.39    0.95
 -10   0  15    0.59    1.12
  -9   0  15    2.64    0.91
  -9   0  15    2.12    0.99
  -9   0  15    2.30    1.18
  -9   0  15    1.63    0.80
  -8   0  15   45.30    4.82
  -8   0  15   39.00    4.44
   8   0 -15   40.56    4.36
  -8   0  15   42.84    4.37
  -8   0  15   41.04    4.39
  -7   0  15    0.52    0.73
  -7   0  15    1.43    0.94
  -7   0  15    0.83    1.22
   7   0 -15   -0.23    2.67
  -7   0  15    1.36    0.85
   7   0 -15    0.09    0.69
  -6   0  15    3.31    1.08
   6   0 -15    4.26    1.07
   6   0 -15    6.02    2.03
  -6   0  15    5.45    1.44
  -6   0  15    2.23    0.99
  -6   0  15    4.45    1.10
  -6   0  15    2.40    0.96
  -5   0  15   10.31    2.67
   5   0 -15   12.98    2.37
  -5   0  15    9.77    1.76
  -5   0  15   11.47    2.37
   5   0 -15    6.87    1.37
  -5   0  15    6.28    1.38
  -4   0  15   14.12    1.76
  -4   0  15   10.05    1.64
   4   0 -15    9.97    1.77
  -4   0  15    8.57    2.60
   4   0 -15   13.37    2.55
  -4   0  15   10.78    1.64
  -4   0  15   13.50    1.80
  -3   0  15    0.87    0.81
  -3   0  15    2.93    0.92
  -3   0  15    1.64    0.91
   3   0 -15    0.59    0.68
   3   0 -15   -0.29    1.35
  -3   0  15    0.93    0.97
  -2   0  15    9.22    1.58
  -2   0  15    5.95    1.34
   2   0 -15    6.62    1.28
   2   0 -15   10.19    1.90
  -1   0  15    0.72    1.07
  -1   0  15   -0.28    0.94
   1   0 -15    0.36    1.14
   1   0 -15    1.57    0.93
   0   0 -15    1.89    1.33
   0   0  15    3.55    1.43
   0   0 -15    2.05    1.30
   1   0  15    2.53    1.73
  -1   0 -15    3.53    1.35
   2   0  15    3.35    1.83
  -2   0 -15    6.47    1.95
   3   0  15   11.14    2.43
  -3   0 -15    6.15    1.66
  -4   0 -15    5.02    1.43
  -5   0 -15    1.31    1.28
  -6   0 -15    7.71    1.65
  -7   0 -15    2.92    1.39
  -8   0 -15    0.01    0.71
 -12  -1  15   -0.23    0.51
 -12  -1  15    0.59    0.75
 -12   1  15   -0.05    0.57
 -12   1  15   -0.37    0.51
 -11  -1  15    0.23    0.94
 -11  -1  15    1.23    0.75
 -11   1  15    2.10    0.78
 -11   1  15    0.96    0.96
 -10  -1  15    0.63    0.76
 -10  -1  15   -0.11    0.92
 -10  -1  15    0.71    0.66
 -10   1  15    1.10    0.72
 -10   1  15    0.08    1.05
 -10   1  15    1.54    0.77
 -10   1  15    0.46    1.05
 -10   1  15    0.97    0.85
  -9  -1  15    1.31    0.68
  -9  -1  15    0.87    1.13
   9  -1 -15    1.32    2.47
  -9  -1  15    0.86    0.85
  -9   1  15    0.54    1.13
  -9   1  15    2.91    0.95
  -9   1  15   -0.30    0.97
  -9   1  15    2.36    1.52
  -9   1  15    1.71    0.71
  -8  -1  15    4.06    3.02
  -8  -1  15   10.89    2.04
  -8  -1  15    7.68    1.44
  -8  -1  15   10.10    1.47
   8  -1 -15   11.79    1.73
  -8   1  15   12.91    2.11
  -8   1  15   10.40    1.67
  -8   1  15   12.28    2.19
  -8   1  15    9.80    1.51
  -8   1  15   12.07    1.71
   8   1 -15   10.30    1.90
  -7  -1  15    8.16    2.89
  -7  -1  15    9.13    1.44
  -7  -1  15   10.77    1.66
  -7  -1  15    9.67    1.89
  -7  -1  15    9.40    1.53
   7  -1 -15    6.05    1.35
  -7   1  15    9.49    1.36
  -7   1  15    7.66    1.40
  -7   1  15    6.72    1.66
  -7   1  15   10.52    2.04
  -7   1  15   10.02    1.50
   7   1 -15    7.28    1.45
  -6  -1  15    4.50    1.47
  -6  -1  15    3.06    1.85
  -6  -1  15    2.04    0.95
  -6  -1  15    1.29    1.19
   6  -1 -15    2.35    0.76
  -6   1  15    2.19    1.49
   6   1 -15    2.65    1.04
  -6   1  15    4.79    1.09
  -6   1  15    3.40    1.04
  -6   1  15    2.93    1.85
  -6   1  15    2.52    0.90
  -5  -1  15    4.18    1.06
  -5  -1  15    2.78    1.76
  -5  -1  15    5.70    1.44
  -5  -1  15    5.03    2.14
  -5  -1  15    4.98    1.33
   5  -1 -15    5.22    1.19
   5   1 -15    7.74    2.17
  -5   1  15    4.97    1.10
  -5   1  15    4.41    0.99
  -5   1  15    5.93    1.11
   5   1 -15    2.42    1.25
  -5   1  15    4.99    1.17
  -4  -1  15    3.10    1.03
   4  -1 -15    6.91    1.76
   4  -1 -15    6.16    1.16
  -4  -1  15    4.21    1.45
  -4  -1  15    7.15    1.67
  -4  -1  15    4.78    1.17
  -4   1  15    6.15    1.33
  -4   1  15    5.21    1.12
  -4   1  15    7.46    1.29
   4   1 -15    6.58    1.90
  -4   1  15    6.36    1.19
   3  -1 -15   12.33    2.38
  -3  -1  15   15.32    1.99
  -3  -1  15   13.39    1.99
  -3  -1  15   11.45    1.73
  -3   1  15   14.45    1.90
   3   1 -15   16.92    2.70
  -3   1  15   14.50    1.94
   3   1 -15   13.16    2.48
  -3   1  15   12.26    1.91
  -3   1  15   13.59    1.81
  -2  -1  15   11.10    2.02
   2  -1 -15   16.57    2.55
  -2  -1  15   11.27    1.85
  -2  -1  15   11.03    1.76
   2  -1 -15   17.15    1.94
  -2   1  15   15.81    1.93
   2   1 -15   13.09    2.27
  -2   1  15   14.41    1.83
  -2   1  15   13.79    2.00
  -2   1  15   12.09    1.84
   2   1 -15   14.94    2.16
   1  -1 -15   46.25    4.70
   1  -1 -15   41.68    4.93
  -1  -1  15   43.90    4.93
   1   1 -15   50.63    5.46
  -1   1  15   51.67    5.50
   1   1 -15   53.70    5.68
   0  -1 -15    7.59    1.75
   0  -1  15    6.18    1.77
   0  -1 -15    8.96    1.66
   0   1 -15    6.83    1.67
   0   1 -15    5.94    1.67
   0   1  15    8.38    1.69
   1  -1  15   19.31    2.89
  -1  -1 -15   16.79    2.60
   1   1  15   25.67    3.15
  -1   1 -15   22.51    3.08
   2  -1  15   17.48    3.55
  -2  -1 -15    8.98    1.93
  -2   1 -15    7.21    1.55
   2   1  15    6.47    1.91
   3  -1  15    8.18    2.23
  -3  -1 -15    8.67    1.79
  -3   1 -15    7.37    1.68
   3   1  15   11.75    2.38
  -4  -1 -15    8.60    1.64
  -4   1 -15    8.00    1.62
   4   1  15    2.39    2.17
  -5  -1 -15    1.24    1.24
  -5   1 -15    0.73    1.32
  -6  -1 -15    6.66    1.49
  -6   1 -15    7.24    1.59
  -7  -1 -15   -1.55    1.18
  -7   1 -15   -0.01    0.91
  -7   1 -15   -0.86    1.64
  -8  -1 -15    3.25    0.80
  -8   1 -15    3.23    0.82
 -12  -2  15    0.12    0.64
 -12  -2  15    0.76    0.49
 -12   2  15    0.77    0.57
 -11  -2  15    0.63    0.83
 -11  -2  15   -0.13    0.62
 -11   2  15    0.76    0.73
 -11   2  15    0.56    0.79
 -11   2  15   -0.14    0.51
 -10  -2  15    1.15    1.09
 -10  -2  15    1.71    0.71
 -10  -2  15    1.00    0.66
 -10   2  15    1.99    0.97
 -10   2  15    3.43    0.90
 -10   2  15    2.89    1.02
 -10   2  15    1.64    0.73
  -9  -2  15    0.68    3.69
  -9  -2  15    0.64    0.73
  -9  -2  15    0.39    1.10
  -9  -2  15    0.31    0.74
  -9   2  15   -0.55    1.00
  -9   2  15    0.70    0.65
  -9   2  15   -0.04    0.65
  -9   2  15   -1.13    0.88
  -8  -2  15    4.78    2.44
  -8  -2  15    4.67    1.44
  -8  -2  15    4.94    1.24
  -8  -2  15    6.48    2.08
  -8   2  15    7.22    1.75
  -8   2  15    5.62    1.19
  -8   2  15    4.35    1.18
  -8   2  15    6.48    1.40
  -8   2  15    8.85    2.92
  -7  -2  15    2.78    2.73
  -7  -2  15    5.59    1.53
  -7  -2  15    5.34    1.18
   7  -2 -15    5.61    1.85
  -7  -2  15    5.31    1.10
  -7   2  15    5.39    1.04
   7   2 -15    6.45    1.56
  -7   2  15    4.34    1.15
  -7   2  15    5.36    1.06
  -7   2  15    6.38    1.55
  -7   2  15    4.23    1.42
   6  -2 -15    4.36    1.10
  -6  -2  15    5.78    1.19
  -6  -2  15    2.99    1.14
  -6  -2  15    2.83    2.03
  -6  -2  15    3.86    1.42
   6   2 -15    0.49    1.09
  -6   2  15    1.69    0.89
  -6   2  15    1.05    1.28
  -6   2  15    2.76    0.83
  -6   2  15    0.77    1.23
  -6   2  15    3.24    0.90
   5  -2 -15    1.84    0.90
  -5  -2  15    3.72    2.15
  -5  -2  15    3.31    1.28
  -5  -2  15    3.41    1.30
  -5  -2  15    3.98    1.17
  -5  -2  15    3.79    1.05
  -5   2  15    1.33    0.87
  -5   2  15    2.41    0.82
  -5   2  15    3.56    0.98
  -5   2  15    2.37    0.92
   5   2 -15    1.60    1.07
  -5   2  15    4.11    1.46
  -4  -2  15    9.50    1.68
  -4  -2  15    8.47    1.84
   4  -2 -15    7.08    1.48
  -4  -2  15    9.60    2.54
  -4  -2  15    9.73    1.50
  -4   2  15    5.83    1.09
  -4   2  15    5.11    1.37
   4   2 -15    5.19    1.24
  -4   2  15    6.74    1.76
  -4   2  15    4.45    0.97
  -3  -2  15   45.07    6.84
   3  -2 -15   57.85    5.57
  -3  -2  15   48.15    5.57
  -3  -2  15   51.61    5.58
  -3  -2  15   52.53    5.69
  -3  -2  15   59.28    5.73
  -3   2  15   64.68    6.24
   3   2 -15   54.04    6.51
   3   2 -15   56.92    7.22
  -3   2  15   67.08    6.46
  -3   2  15   64.86    6.33
  -2  -2  15   16.71    2.56
  -2  -2  15   19.09    2.35
   2  -2 -15   16.05    2.68
  -2  -2  15   19.05    2.65
   2  -2 -15   19.81    2.47
   2   2 -15   24.36    3.05
  -2   2  15   20.35    2.84
  -2   2  15   21.56    2.66
   2   2 -15   28.60    3.25
  -2   2  15   23.68    2.87
   1  -2 -15   12.76    1.97
   1  -2 -15   12.87    2.32
  -1  -2  15   14.61    2.32
   1   2 -15   23.29    2.93
  -1   2  15   14.88    2.42
  -1   2  15   17.50    2.59
   1   2 -15   26.53    2.94
   0  -2  15    2.70    1.90
   0  -2 -15    9.18    1.99
   0   2 -15    6.79    2.78
   0   2  15   13.84    2.44
   0   2 -15    6.70    1.68
  -1  -2 -15   15.55    2.41
   1   2  15   23.74    3.15
  -1   2 -15   22.59    3.04
   2  -2  15    9.51    2.38
  -2  -2 -15    8.76    1.73
   2   2  15    4.83    1.65
  -3  -2 -15    1.41    1.39
   3  -2  15    2.96    2.28
   3   2  15    3.07    1.83
  -3   2 -15    2.30    1.31
  -4  -2 -15    4.22    1.32
   4  -2  15    2.81    3.40
   4   2  15    3.83    2.03
  -4   2 -15    5.31    1.43
  -5  -2 -15   10.47    1.87
  -5   2 -15   11.00    2.01
  -6  -2 -15    4.23    1.54
  -6   2 -15    3.89    1.41
  -7   2 -15   -0.01    0.76
  -7   2 -15    0.54    0.81
  -7   2 -15    0.04    0.93
 -11  -3  15    0.77    0.66
 -11   3  15    1.88    0.89
 -11   3  15    3.22    0.69
 -11   3  15   -1.40    1.87
 -10  -3  15    2.51    0.99
 -10  -3  15    1.20    0.76
 -10   3  15    5.92    1.24
 -10   3  15    4.08    0.89
 -10   3  15    4.91    1.09
  -9  -3  15    2.61    0.80
  -9  -3  15    1.77    0.82
  -9  -3  15    1.25    1.02
  -9  -3  15    0.70    1.68
  -9   3  15    1.55    0.93
  -9   3  15    3.25    0.90
  -9   3  15    2.40    0.81
  -9   3  15    4.09    1.23
  -8  -3  15    1.69    1.75
  -8  -3  15    4.04    0.90
  -8  -3  15    3.34    0.86
  -8  -3  15    3.84    1.24
  -8   3  15    7.13    1.30
  -8   3  15    7.60    1.28
  -8   3  15    8.09    1.28
  -8   3  15    5.12    1.41
  -7  -3  15    1.37    1.73
  -7  -3  15    1.57    0.85
  -7  -3  15    0.37    0.87
  -7  -3  15    2.21    1.23
  -7   3  15    1.35    0.72
  -7   3  15    2.03    1.21
  -7   3  15    0.91    0.69
  -7   3  15    0.86    0.90
  -6  -3  15    1.03    1.10
  -6  -3  15    1.19    1.70
  -6  -3  15    1.00    0.92
  -6  -3  15    1.27    0.82
   6  -3 -15   -0.42    1.23
  -6   3  15    1.07    0.65
  -6   3  15   -0.10    1.45
  -6   3  15    0.64    0.82
  -6   3  15    0.27    1.06
  -6   3  15    0.50    0.69
   6   3 -15    0.05    1.49
  -5  -3  15    1.59    1.13
   5  -3 -15    1.28    1.34
  -5  -3  15    1.09    0.84
  -5  -3  15    3.48    1.09
  -5   3  15    2.29    0.97
  -5   3  15    4.28    0.94
  -5   3  15    3.28    1.46
  -5   3  15    4.42    1.42
  -5   3  15    1.38    0.72
   5   3 -15    1.42    1.45
  -4  -3  15    8.47    1.35
   4  -3 -15    8.81    1.80
  -4  -3  15    6.82    2.48
  -4  -3  15    5.88    1.46
  -4  -3  15    7.02    1.45
  -4   3  15   12.74    1.64
  -4   3  15   11.36    1.70
   4   3 -15    9.46    2.19
  -4   3  15   11.71    1.64
  -3  -3  15   20.29    3.81
  -3  -3  15   24.94    2.79
  -3  -3  15   13.29    2.61
  -3  -3  15   20.54    2.39
   3  -3 -15   19.73    2.81
  -3   3  15   25.06    2.94
   3   3 -15   26.89    3.67
  -3   3  15   27.80    2.81
  -3   3  15   21.84    2.93
  -2  -3  15    3.34    1.46
   2  -3 -15   -1.31    1.39
  -2  -3  15    0.72    1.66
  -2  -3  15    2.25    1.21
   2  -3 -15    1.48    1.23
  -2  -3  15    2.64    0.97
  -2   3  15    0.06    0.71
  -2   3  15    0.79    0.83
   2   3 -15    3.82    2.02
   2   3 -15    1.26    1.43
  -1  -3  15   -1.46    1.29
   1  -3 -15    0.07    1.10
  -1  -3  15   -0.06    1.09
   1  -3 -15   -3.31    1.84
   1   3 -15   -1.09    3.79
  -1   3  15   -1.22    0.82
  -1   3  15    1.37    0.89
   0  -3 -15   11.26    2.12
   0  -3  15   12.36    2.13
   0  -3  15   17.30    2.64
   0   3 -15   23.99    3.24
   0   3  15   23.93    3.05
  -1  -3 -15    2.29    1.40
   1  -3  15    4.60    1.70
   1   3  15    6.22    1.61
  -1   3 -15    6.30    1.66
   2  -3  15    0.31    1.63
  -2  -3 -15    4.00    1.45
  -2   3 -15    3.85    1.40
   2   3  15    3.45    1.52
  -3  -3 -15    4.68    1.71
   3  -3  15    4.89    2.32
  -3   3 -15    4.59    1.39
   3   3  15    5.36    1.77
  -4  -3 -15    2.60    1.29
   4  -3  15    2.34    3.52
   4  -3  15    0.19    2.55
  -4   3 -15    0.03    1.21
  -4   3 -15    0.41    0.96
   5  -3  15    1.83    3.32
  -5  -3 -15    0.32    2.37
  -5   3 -15    0.11    1.29
  -5   3 -15   -1.20    1.08
  -6   3 -15   -0.32    0.96
  -6   3 -15    0.33    0.88
  -7   3 -15    0.90    0.55
  -7   3 -15    0.44    0.78
 -10  -4  15   -0.06    0.59
 -10   4  15    0.67    0.55
 -10   4  15    0.88    0.45
  -9  -4  15    1.03    0.79
  -9  -4  15   -0.39    2.16
  -9   4  15   -1.05    0.83
  -9   4  15    0.22    0.46
  -9   4  15    0.57    0.71
  -8  -4  15   -0.04    1.34
  -8  -4  15    0.40    0.81
  -8   4  15    0.59    0.89
  -8   4  15   -0.01    0.64
  -7  -4  15    2.67    1.12
  -7  -4  15    1.40    2.10
  -7  -4  15    4.72    0.96
  -7   4  15    4.79    1.22
  -7   4  15    6.23    1.08
  -7   4  15    4.38    0.87
  -7   4  15    5.57    1.00
  -6  -4  15    2.04    0.94
  -6  -4  15    1.01    1.79
  -6  -4  15    3.09    1.14
  -6   4  15    3.50    0.79
  -6   4  15    2.94    1.27
  -6   4  15    4.37    0.95
  -6   4  15    5.65    1.19
  -5  -4  15    0.93    1.36
  -5  -4  15   -0.13    0.94
  -5  -4  15    0.43    1.00
  -5   4  15   -0.37    0.58
  -5   4  15    0.45    0.77
  -5   4  15    0.43    0.56
  -5   4  15    0.44    0.67
  -4  -4  15   -0.56    1.37
  -4  -4  15   -0.43    1.01
  -4   4  15    0.01    0.76
  -4   4  15    2.28    0.79
  -3  -4  15    2.00    1.54
  -3  -4  15   -0.25    1.07
  -3   4  15    0.46    0.71
  -3   4  15    0.28    0.65
   2  -4 -15    3.37    2.06
  -2  -4  15    0.74    1.66
  -2   4  15    3.54    1.01
  -1  -4  15    5.97    2.25
   1  -4 -15    6.21    1.62
  -1   4  15   12.19    1.50
   1   4 -15    3.16    3.27
  -1   4  15   12.16    1.78
   0  -4 -15   -0.07    1.18
   0  -4  15    0.41    1.57
   0   4  15    4.36    1.29
   0   4 -15    1.32    2.73
   1  -4  15    1.08    1.64
  -1  -4 -15   -0.73    1.76
   1   4  15   -1.32    0.84
  -1   4 -15   -3.46    2.29
   2  -4  15    1.07    1.63
  -2  -4 -15    0.48    1.32
  -2   4 -15    2.29    1.89
   2   4  15    1.59    1.04
   3  -4  15    0.40    1.41
  -3  -4 -15    0.52    1.52
  -3   4 -15   -1.01    2.22
  -3   4 -15    0.19    1.68
   3   4  15    0.92    1.13
   4  -4  15    0.58    1.47
  -4   4 -15    0.08    1.37
  -4   4 -15    1.31    1.91
   4   4  15    0.33    1.50
  -5   4 -15    1.82    1.28
  -5   4 -15    0.18    0.92
  -8  -5  15    0.95    0.65
  -8   5  15   -0.13    0.51
  -8   5  15    1.07    1.05
  -7  -5  15   -0.05    0.83
  -7  -5  15   -0.05    1.20
  -7   5  15    0.61    0.57
  -7   5  15   -0.25    0.64
  -6  -5  15    1.89    1.41
  -6  -5  15   -0.61    0.95
  -6   5  15    1.13    0.72
  -6   5  15    1.25    0.73
  -5  -5  15    1.70    1.50
  -5   5  15    6.37    1.12
  -4  -5  15    0.63    1.39
  -4   5  15    2.73    0.72
  -4   5  15    1.43    0.53
  -4   5  15    2.21    0.78
  -3  -5  15    0.53    1.41
   3  -5 -15    0.11    1.15
  -3   5  15    0.69    0.62
  -3   5  15    0.16    0.60
   2  -5 -15    0.95    1.35
  -2  -5  15    0.32    1.17
  -2   5  15    1.56    0.61
  -2   5  15    1.46    0.66
  -1  -5  15    2.02    1.67
   1  -5 -15    2.90    1.46
  -1   5  15    1.27    0.67
  -1   5  15    1.50    0.65
   1   5 -15    1.95    2.52
   0  -5 -15    3.04    1.50
   0  -5  15    0.80    1.69
   0   5 -15    4.03    2.28
   0   5  15    3.50    0.96
  -1  -5 -15    0.54    2.10
   1  -5  15    2.32    1.64
  -1   5 -15    1.69    1.83
   1   5  15    1.80    0.85
  -2   5 -15   -0.08    1.33
   2   5  15    1.74    0.94
   3   5  15    6.52    1.34
  -4   5 -15   -0.37    0.91
  -4   5 -15    0.42    0.52
  -4   6  15    0.85    0.51
  -3   6  15    0.02    0.42
  -3   6  15    0.33    0.52
  -2   6  15   -0.03    0.39
  -2   6  15    0.11    0.43
  -1   6  15    0.07    0.42
   0   6  15    0.79    0.57
   0   6 -15    0.52    1.26
 -12   0  16    0.41    0.45
 -11   0  16    1.72    0.89
 -11   0  16    1.24    0.93
 -10   0  16    0.77    0.67
 -10   0  16    0.52    0.74
 -10   0  16    0.16    0.88
 -10   0  16    1.17    0.71
  -9   0  16   12.38    1.59
  -9   0  16    6.05    1.61
  -9   0  16    8.55    1.75
  -9   0  16   13.95    1.62
  -8   0  16    0.03    0.69
   8   0 -16    1.33    1.03
  -8   0  16    0.91    0.87
[truncated: 65,993 more chars]
